# Supplementary material for: Shaking Takete and Flowing Maluma. Non-Sense Words Are Associated with Motion Patterns
Source: PLoS One. 2016 Mar 3;11(3):e0150610. doi: 10.1371/journal.pone.0150610 (PMC4777495; doi:10.1371/journal.pone.0150610)
Supplement: S1 Dataset — (ZIP) [file pone.0150610.s001.zip]

Archive with 12 entries (11 files):
- S1 Dataset/
- S1 Dataset/.RData
- S1 Dataset/.Rhistory
- S1 Dataset/59_AR_Coord_Dat.txt
- S1 Dataset/Forced_Dat.txt
- S1 Dataset/ICC_PackA.txt
- S1 Dataset/ICC_PackB.txt
- S1 Dataset/ICC_PackC.txt
- S1 Dataset/ICC_PackD.txt
- S1 Dataset/R_MovAnalysis.R
- S1 Dataset/Takete_Maluma_Analyses.R
- S1 Dataset/Takete_Maluma_Dat.txt
