# Supplementary material for: Shaking Takete and Flowing Maluma. Non-Sense Words Are Associated with Motion Patterns
Source: PLoS One. 2016 Mar 3;11(3):e0150610. doi: 10.1371/journal.pone.0150610 (PMC4777495; doi:10.1371/journal.pone.0150610)
Supplement: S1 Dataset — (ZIP) [file pone.0150610.s001.zip › S1 Dataset/59_AR_Coord_Dat.txt]

Ohr links	Ohr rechts	Kinn	Schulter rechts	Ellbogen links	Ellbogen rechts	Hals	Stirn	Schulter links	Hand links	Hand rechts	Schwerpunkt
354,67,1	424,64,1	391,120,1	474,115,1	280,216,1	483,214,1	390,138,1	391,32,1	299,125,1	225,302,1	527,302,1	382,300,1
354,66,1	424,63,1	390,120,1	475,114,1	280,215,1	484,213,1	391,137,1	390,31,1	299,123,1	225,302,1	527,302,1	382,299,1
354,66,1	423,67,1	388,120,1	475,113,1	280,214,1	484,212,1	391,137,1	388,32,1	300,123,1	225,301,1	526,302,1	382,298,1
353,65,1	422,67,1	387,119,1	474,112,1	280,214,1	484,211,1	390,136,1	388,30,1	300,122,1	225,300,1	526,302,1	382,297,1
352,65,1	421,67,1	386,119,1	473,111,1	279,214,1	483,211,1	389,136,1	387,29,1	299,121,1	224,300,1	525,301,1	382,299,1
351,65,1	420,67,1	386,119,1	472,111,1	279,214,1	482,210,1	388,136,1	387,30,1	298,121,1	223,300,1	525,300,1	381,299,1
350,64,1	419,66,1	385,118,1	474,113,1	279,214,1	482,210,1	388,135,1	385,28,1	298,121,1	222,300,1	525,300,1	380,299,1
350,66,1	419,65,1	384,119,1	474,113,1	279,213,1	482,209,1	388,134,1	385,28,1	298,120,1	221,299,1	525,299,1	380,299,1
350,65,1	420,68,1	387,118,1	474,113,1	278,212,1	482,208,1	388,133,1	385,28,1	298,119,1	222,304,1	525,298,1	380,298,1
350,65,1	420,68,1	387,117,1	474,113,1	277,211,1	482,208,1	388,132,1	385,28,1	297,119,1	222,304,1	525,298,1	379,297,1
350,65,1	419,68,1	386,116,1	473,112,1	276,211,1	481,208,1	388,132,1	384,27,1	297,119,1	221,304,1	526,300,1	379,298,1
351,64,1	419,68,1	384,118,1	472,114,1	276,211,1	481,208,1	387,132,1	384,28,1	296,118,1	221,304,1	525,300,1	382,299,1
351,66,1	419,71,1	383,117,1	473,113,1	274,212,1	489,208,1	387,132,1	387,30,1	300,120,1	221,303,1	524,299,1	382,299,1
353,65,1	419,66,1	382,112,1	480,119,1	272,215,1	502,218,1	389,130,1	387,25,1	301,122,1	221,301,1	524,298,1	383,300,1
360,61,1	427,65,1	389,109,1	491,131,1	276,227,1	510,241,1	396,136,1	393,25,1	304,125,1	223,296,1	528,294,1	388,298,1
369,60,1	437,64,1	397,105,1	503,133,1	282,229,1	509,243,1	403,134,1	402,23,1	310,127,1	229,281,1	520,285,1	392,299,1
377,59,1	444,67,1	405,108,1	512,133,1	304,236,1	527,244,1	410,134,1	410,25,1	315,128,1	274,271,1	519,286,1	402,299,1
383,64,1	452,68,1	420,108,1	513,133,1	310,237,1	528,240,1	413,136,1	422,26,1	316,132,1	337,259,1	507,267,1	408,301,1
379,65,1	449,68,1	422,111,1	508,124,1	309,222,1	523,220,1	415,136,1	423,27,1	313,128,1	370,220,1	499,203,1	411,301,1
373,68,1	441,67,1	416,113,1	498,118,1	312,201,1	521,214,1	409,135,1	415,27,1	310,123,1	385,178,1	514,174,1	411,300,1
362,67,1	431,64,1	407,109,1	486,114,1	308,196,1	517,205,1	401,134,1	404,26,1	300,121,1	392,167,1	515,161,1	409,300,1
353,68,1	422,65,1	399,111,1	474,115,1	311,196,1	509,208,1	393,135,1	396,28,1	291,121,1	395,172,1	513,166,1	405,299,1
345,68,1	414,65,1	397,113,1	464,115,1	308,197,1	502,212,1	388,136,1	389,28,1	283,121,1	398,174,1	511,169,1	401,299,1
340,71,1	413,67,1	393,117,1	455,117,1	301,203,1	490,209,1	382,139,1	386,34,1	277,123,1	397,169,1	504,162,1	395,298,1
337,76,1	406,73,1	386,119,1	449,121,1	305,204,1	483,212,1	374,140,1	383,40,1	274,127,1	408,189,1	513,186,1	388,300,1
333,77,1	402,76,1	381,123,1	442,120,1	301,201,1	473,210,1	369,141,1	381,42,1	268,127,1	406,177,1	494,166,1	386,297,1
330,79,1	398,84,1	380,131,1	435,120,1	302,199,1	475,203,1	364,143,1	379,45,1	263,128,1	408,181,1	512,176,1	384,295,1
330,82,1	399,91,1	378,136,1	433,123,1	297,202,1	464,211,1	362,147,1	381,52,1	259,130,1	409,180,1	501,188,1	381,298,1
329,82,1	398,91,1	378,136,1	432,124,1	288,205,1	464,211,1	361,148,1	380,53,1	257,130,1	412,202,1	495,201,1	380,301,1
329,84,1	397,90,1	377,135,1	431,124,1	286,207,1	466,210,1	360,148,1	379,52,1	256,130,1	410,212,1	503,208,1	379,301,1
328,83,1	396,90,1	376,138,1	430,123,1	288,209,1	465,208,1	358,148,1	379,54,1	257,133,1	410,206,1	501,203,1	379,300,1
327,83,1	395,89,1	378,135,1	429,122,1	288,209,1	465,208,1	358,147,1	378,53,1	257,133,1	409,203,1	499,204,1	379,300,1
327,85,1	397,91,1	378,134,1	428,122,1	287,209,1	465,208,1	358,146,1	377,52,1	257,133,1	409,202,1	500,204,1	379,299,1
327,85,1	397,90,1	378,133,1	429,124,1	289,210,1	465,207,1	358,146,1	377,52,1	260,135,1	409,201,1	499,204,1	379,299,1
327,85,1	397,90,1	377,132,1	429,124,1	289,210,1	464,207,1	358,146,1	377,52,1	261,134,1	409,202,1	499,201,1	379,299,1
326,84,1	396,89,1	377,133,1	429,124,1	289,210,1	463,207,1	358,145,1	378,54,1	261,134,1	409,202,1	498,200,1	379,298,1
326,84,1	395,89,1	376,134,1	428,123,1	289,209,1	463,206,1	358,145,1	377,54,1	260,134,1	409,201,1	497,204,1	381,299,1
327,83,1	396,89,1	376,134,1	428,123,1	289,209,1	462,206,1	358,144,1	377,54,1	260,133,1	409,201,1	497,203,1	381,299,1
327,83,1	396,89,1	377,133,1	428,122,1	289,208,1	462,205,1	358,143,1	377,53,1	260,132,1	409,200,1	500,204,1	380,298,1
332,87,1	399,89,1	382,134,1	428,122,1	291,209,1	462,205,1	358,143,1	379,53,1	260,131,1	409,197,1	499,199,1	380,298,1
335,88,1	400,88,1	388,134,1	428,121,1	294,207,1	461,204,1	359,141,1	385,54,1	260,130,1	412,199,1	503,203,1	380,297,1
337,90,1	402,91,1	389,135,1	429,122,1	296,206,1	461,202,1	359,141,1	387,55,1	262,131,1	413,200,1	506,201,1	383,298,1
338,91,1	402,91,1	390,133,1	428,121,1	299,209,1	461,201,1	361,143,1	387,55,1	262,131,1	412,198,1	506,196,1	383,298,1
337,91,1	403,92,1	391,135,1	428,121,1	299,209,1	461,201,1	361,143,1	390,58,1	262,131,1	413,197,1	508,200,1	383,298,1
335,89,1	402,91,1	388,137,1	428,120,1	299,208,1	466,204,1	360,143,1	389,58,1	262,131,1	414,203,1	510,199,1	383,297,1
338,90,1	402,90,1	388,134,1	429,120,1	296,208,1	467,204,1	365,145,1	388,57,1	263,129,1	412,204,1	513,204,1	382,297,1
338,89,1	402,91,1	387,139,1	430,120,1	297,207,1	467,204,1	364,146,1	388,58,1	263,128,1	412,200,1	514,202,1	381,296,1
338,88,1	403,91,1	390,137,1	432,122,1	297,206,1	467,204,1	365,144,1	389,57,1	267,131,1	412,200,1	509,205,1	385,298,1
338,88,1	403,92,1	389,138,1	433,121,1	302,207,1	467,203,1	365,145,1	389,58,1	268,130,1	415,202,1	516,207,1	387,298,1
339,88,1	405,91,1	387,137,1	436,121,1	296,214,1	471,216,1	366,143,1	387,60,1	268,129,1	406,219,1	508,210,1	386,298,1
334,80,1	402,84,1	378,130,1	444,127,1	280,223,1	473,230,1	370,142,1	380,53,1	270,134,1	377,249,1	505,249,1	387,297,1
335,76,1	404,83,1	380,124,1	456,140,1	262,238,1	468,249,1	375,143,1	378,48,1	272,136,1	335,273,1	481,285,1	391,299,1
341,74,1	410,69,1	381,123,1	467,141,1	253,241,1	473,249,1	381,141,1	377,39,1	277,135,1	308,282,1	480,285,1	394,300,1
340,70,1	412,65,1	380,120,1	477,139,1	263,239,1	481,247,1	386,139,1	376,34,1	282,135,1	272,287,1	477,293,1	395,298,1
345,69,1	416,62,1	381,119,1	486,139,1	267,237,1	491,247,1	390,138,1	375,34,1	291,133,1	228,291,1	468,293,1	395,297,1
354,70,1	421,63,1	386,118,1	497,139,1	274,238,1	506,253,1	396,137,1	380,34,1	300,132,1	218,305,1	463,289,1	397,300,1
361,69,1	428,61,1	393,116,1	504,140,1	283,238,1	505,252,1	403,136,1	386,32,1	310,131,1	220,303,1	458,291,1	401,299,1
368,68,1	434,58,1	399,113,1	514,140,1	294,242,1	505,251,1	413,138,1	392,29,1	319,134,1	220,302,1	454,291,1	410,298,1
375,68,1	441,57,1	406,112,1	521,137,1	299,240,1	524,253,1	421,137,1	397,30,1	326,133,1	220,301,1	449,292,1	418,296,1
382,67,1	449,56,1	414,112,1	527,136,1	306,244,1	530,251,1	428,135,1	405,28,1	332,136,1	220,286,1	457,289,1	424,299,1
385,66,1	453,58,1	423,115,1	530,135,1	319,244,1	534,251,1	431,136,1	411,31,1	334,137,1	261,249,1	460,284,1	426,298,1
385,75,1	451,62,1	424,118,1	532,135,1	330,251,1	534,250,1	429,138,1	409,34,1	333,139,1	301,207,1	463,285,1	429,297,1
382,77,1	450,62,1	430,119,1	528,133,1	327,253,1	531,248,1	425,137,1	410,37,1	328,141,1	319,180,1	465,284,1	427,296,1
377,81,1	446,62,1	428,118,1	521,130,1	321,259,1	531,246,1	420,136,1	406,36,1	321,141,1	322,169,1	466,284,1	426,298,1
370,80,1	440,62,1	423,115,1	514,129,1	316,260,1	530,245,1	418,139,1	401,34,1	319,144,1	321,163,1	466,285,1	424,297,1
366,78,1	433,62,1	417,117,1	506,130,1	308,261,1	522,251,1	411,138,1	395,33,1	311,141,1	317,162,1	463,282,1	420,298,1
361,80,1	426,64,1	410,116,1	497,130,1	302,254,1	510,253,1	404,138,1	392,35,1	303,143,1	313,162,1	453,279,1	414,298,1
354,80,1	419,65,1	403,116,1	488,130,1	292,256,1	499,249,1	397,140,1	385,36,1	295,142,1	310,162,1	449,279,1	408,299,1
346,82,1	412,67,1	396,117,1	483,131,1	287,256,1	493,248,1	390,141,1	377,38,1	286,145,1	306,156,1	445,282,1	402,300,1
339,83,1	406,68,1	389,120,1	476,130,1	273,258,1	492,247,1	384,142,1	370,39,1	280,146,1	304,167,1	445,283,1	398,301,1
333,83,1	400,68,1	385,121,1	469,129,1	269,263,1	482,245,1	378,142,1	366,43,1	273,148,1	301,171,1	445,284,1	396,300,1
327,83,1	395,68,1	380,121,1	464,128,1	268,264,1	478,243,1	373,142,1	361,43,1	269,149,1	299,166,1	445,284,1	393,299,1
323,83,1	393,70,1	376,125,1	461,131,1	261,261,1	474,242,1	373,146,1	359,43,1	264,150,1	299,156,1	435,281,1	392,299,1
320,83,1	390,70,1	373,125,1	458,131,1	259,254,1	469,242,1	370,146,1	357,42,1	261,151,1	301,167,1	422,283,1	390,297,1
321,83,1	389,70,1	372,124,1	455,130,1	259,258,1	467,241,1	368,146,1	358,45,1	259,151,1	297,185,1	420,285,1	389,297,1
319,82,1	386,69,1	368,121,1	454,129,1	262,260,1	465,240,1	366,145,1	355,44,1	258,150,1	295,181,1	419,284,1	390,298,1
318,82,1	385,68,1	366,121,1	453,129,1	259,258,1	465,240,1	365,144,1	353,44,1	257,149,1	293,176,1	419,284,1	390,299,1
317,82,1	384,68,1	365,121,1	454,130,1	260,262,1	465,240,1	364,144,1	352,43,1	259,154,1	292,175,1	418,285,1	389,299,1
316,81,1	382,66,1	365,121,1	454,129,1	257,255,1	469,242,1	364,143,1	350,42,1	259,154,1	292,175,1	423,289,1	389,299,1
314,78,1	379,56,1	362,113,1	455,128,1	256,257,1	470,242,1	365,141,1	343,38,1	260,153,1	294,180,1	423,289,1	389,298,1
316,76,1	384,58,1	366,109,1	458,128,1	260,259,1	472,241,1	366,138,1	345,34,1	262,150,1	298,202,1	422,289,1	389,296,1
319,74,1	387,54,1	367,106,1	465,128,1	260,257,1	477,240,1	372,138,1	346,32,1	264,148,1	293,214,1	424,287,1	390,298,1
322,72,1	391,52,1	367,105,1	469,128,1	259,256,1	481,239,1	374,136,1	347,31,1	267,146,1	281,203,1	427,285,1	390,298,1
325,71,1	395,51,1	367,104,1	473,128,1	266,261,1	484,240,1	376,136,1	352,33,1	273,147,1	274,189,1	429,283,1	391,298,1
328,70,1	396,60,1	369,108,1	476,128,1	270,264,1	486,240,1	378,136,1	354,34,1	275,147,1	276,176,1	428,283,1	392,299,1
331,72,1	398,60,1	368,111,1	481,129,1	277,263,1	488,241,1	381,136,1	354,35,1	280,146,1	287,193,1	427,284,1	392,299,1
335,71,1	403,59,1	373,111,1	486,134,1	284,256,1	489,246,1	388,139,1	357,33,1	284,145,1	305,194,1	429,290,1	393,298,1
341,71,1	408,58,1	378,111,1	490,136,1	287,246,1	489,246,1	392,138,1	363,31,1	290,141,1	330,220,1	427,291,1	392,297,1
352,68,1	423,64,1	394,110,1	492,136,1	291,250,1	497,252,1	396,139,1	387,34,1	296,143,1	343,222,1	426,291,1	396,299,1
362,72,1	429,68,1	407,110,1	494,136,1	293,247,1	493,255,1	399,139,1	398,34,1	297,142,1	355,230,1	426,290,1	397,298,1
363,73,1	430,68,1	410,111,1	494,134,1	294,246,1	493,254,1	400,140,1	403,37,1	296,142,1	355,228,1	432,287,1	402,297,1
363,73,1	430,68,1	411,108,1	493,134,1	293,247,1	493,253,1	400,140,1	404,36,1	295,142,1	355,227,1	433,286,1	402,295,1
363,73,1	430,68,1	413,111,1	494,134,1	295,249,1	493,251,1	399,140,1	405,36,1	296,144,1	355,234,1	437,286,1	406,300,1
363,72,1	430,68,1	414,113,1	491,132,1	295,246,1	493,248,1	398,139,1	406,36,1	294,143,1	359,254,1	446,279,1	405,299,1
363,71,1	431,66,1	414,113,1	489,130,1	292,244,1	498,245,1	398,137,1	405,34,1	293,140,1	371,261,1	446,265,1	409,300,1
360,68,1	428,59,1	412,107,1	485,128,1	295,241,1	496,236,1	397,136,1	404,27,1	292,138,1	397,249,1	435,244,1	410,299,1
356,67,1	424,57,1	410,102,1	481,126,1	288,236,1	497,230,1	394,134,1	400,23,1	290,135,1	394,227,1	444,228,1	409,300,1
351,66,1	419,55,1	406,96,1	478,128,1	277,229,1	495,248,1	391,133,1	394,20,1	288,135,1	373,204,1	466,205,1	406,300,1
349,63,1	417,56,1	398,99,1	475,126,1	268,229,1	503,250,1	387,133,1	389,21,1	285,133,1	343,182,1	487,193,1	403,297,1
345,67,1	414,60,1	392,103,1	473,126,1	266,238,1	490,242,1	382,134,1	385,24,1	280,134,1	311,178,1	509,194,1	397,300,1
342,65,1	411,58,1	391,100,1	471,128,1	262,250,1	490,243,1	379,134,1	382,23,1	275,137,1	302,202,1	506,205,1	393,299,1
339,68,1	408,61,1	388,109,1	468,129,1	257,255,1	485,256,1	380,140,1	381,28,1	269,140,1	293,196,1	498,204,1	390,301,1
338,74,1	408,68,1	388,122,1	465,130,1	251,253,1	478,235,1	374,143,1	381,36,1	262,144,1	286,244,1	519,243,1	386,301,1
335,82,1	402,75,1	383,129,1	459,130,1	249,250,1	471,243,1	369,147,1	377,44,1	258,149,1	286,246,1	495,240,1	383,301,1
330,84,1	397,77,1	379,129,1	453,129,1	250,255,1	470,242,1	365,148,1	374,47,1	253,152,1	284,252,1	494,241,1	382,302,1
327,85,1	394,82,1	378,133,1	448,130,1	250,255,1	467,235,1	362,148,1	372,49,1	250,154,1	283,252,1	495,238,1	381,301,1
324,85,1	390,83,1	375,133,1	444,131,1	250,258,1	465,235,1	359,148,1	370,50,1	250,158,1	285,255,1	495,237,1	380,300,1
323,85,1	388,85,1	373,136,1	441,132,1	246,261,1	463,236,1	357,153,1	370,52,1	248,159,1	287,263,1	496,239,1	378,301,1
323,86,1	389,87,1	371,135,1	439,132,1	246,261,1	462,236,1	360,154,1	369,52,1	246,159,1	288,261,1	505,245,1	377,301,1
322,84,1	388,86,1	370,133,1	439,131,1	245,260,1	461,235,1	359,153,1	368,50,1	245,159,1	288,260,1	505,243,1	377,300,1
321,82,1	389,82,1	369,129,1	441,130,1	247,260,1	463,235,1	360,150,1	368,50,1	247,156,1	290,268,1	504,245,1	377,300,1
321,78,1	389,78,1	364,127,1	451,134,1	251,258,1	465,237,1	362,147,1	363,44,1	253,153,1	288,270,1	502,249,1	376,299,1
322,75,1	395,76,1	362,125,1	460,136,1	255,254,1	472,244,1	368,144,1	360,43,1	260,147,1	290,267,1	501,252,1	378,299,1
333,72,1	406,75,1	365,121,1	472,138,1	261,250,1	482,250,1	376,141,1	365,38,1	272,142,1	284,259,1	495,260,1	378,297,1
343,71,1	412,71,1	371,117,1	484,139,1	270,255,1	501,258,1	385,139,1	371,39,1	284,136,1	274,234,1	499,233,1	383,298,1
350,70,1	419,72,1	368,119,1	493,139,1	282,241,1	505,250,1	392,138,1	374,39,1	296,134,1	265,210,1	503,220,1	387,297,1
357,70,1	424,72,1	372,117,1	501,139,1	289,233,1	524,254,1	398,136,1	378,37,1	306,129,1	261,194,1	506,202,1	390,298,1
363,70,1	429,73,1	376,117,1	511,142,1	293,225,1	530,252,1	403,136,1	383,38,1	315,127,1	264,190,1	510,203,1	392,299,1
368,71,1	431,77,1	378,121,1	516,143,1	301,226,1	533,252,1	409,142,1	386,41,1	322,126,1	269,189,1	506,202,1	393,298,1
368,76,1	430,85,1	377,126,1	521,142,1	307,226,1	539,254,1	410,146,1	385,48,1	326,128,1	275,188,1	502,204,1	398,299,1
367,87,1	428,93,1	376,132,1	522,143,1	313,221,1	541,251,1	410,150,1	382,56,1	328,133,1	280,195,1	497,209,1	400,298,1
365,94,1	425,100,1	375,140,1	521,144,1	312,227,1	540,252,1	409,154,1	378,68,1	327,136,1	283,203,1	492,218,1	402,301,1
362,91,1	425,96,1	374,138,1	519,143,1	311,239,1	539,246,1	408,152,1	378,64,1	327,137,1	277,228,1	490,247,1	402,300,1
364,85,1	430,83,1	377,130,1	519,140,1	307,237,1	543,236,1	408,145,1	379,54,1	327,136,1	271,216,1	490,247,1	404,298,1
367,78,1	432,76,1	379,121,1	521,137,1	301,220,1	536,230,1	414,141,1	381,42,1	328,135,1	262,183,1	498,212,1	404,298,1
369,74,1	434,71,1	381,116,1	519,135,1	297,215,1	548,215,1	413,137,1	381,37,1	327,133,1	256,184,1	502,201,1	402,300,1
