# Supplementary material for: Shaking Takete and Flowing Maluma. Non-Sense Words Are Associated with Motion Patterns
Source: PLoS One. 2016 Mar 3;11(3):e0150610. doi: 10.1371/journal.pone.0150610 (PMC4777495; doi:10.1371/journal.pone.0150610)
Supplement: S1 Dataset — (ZIP) [file pone.0150610.s001.zip › S1 Dataset/Forced_Dat.txt]

Tak_Mal_Stim	Answer	Corr_1_Wrong_0	Rater	Female_0
Takete	CORRECT	1	10MacI_12_10_11_59_.txt	0
Takete	CORRECT	1	10MacI_12_10_11_59_.txt	0
Takete	CORRECT	1	10MacI_12_10_11_59_.txt	0
Takete	CORRECT	1	10MacI_12_10_11_59_.txt	0
Takete	CORRECT	1	10MacI_12_10_11_59_.txt	0
Maluma	CORRECT	1	10MacI_12_10_11_59_.txt	0
Takete	CORRECT	1	10MacI_12_10_11_59_.txt	0
Takete	CORRECT	1	10MacI_12_10_11_59_.txt	0
Maluma	CORRECT	1	10MacI_12_10_11_59_.txt	0
Takete	CORRECT	1	10MacI_12_10_11_59_.txt	0
Maluma	CORRECT	1	10Marks_12_10_11_45_.txt	1
Maluma	CORRECT	1	10Marks_12_10_11_45_.txt	1
Maluma	CORRECT	1	10Marks_12_10_11_45_.txt	1
Takete	CORRECT	1	10Marks_12_10_11_45_.txt	1
Maluma	CORRECT	1	10Marks_12_10_11_45_.txt	1
Takete	CORRECT	1	10Marks_12_10_11_45_.txt	1
Takete	CORRECT	1	10Marks_12_10_11_45_.txt	1
Maluma	CORRECT	1	10Marks_12_10_11_45_.txt	1
Takete	CORRECT	1	10Marks_12_10_11_45_.txt	1
Maluma	CORRECT	1	10Marks_12_10_11_45_.txt	1
Takete	WRONG	0	10PIM_12_10_11_51_.txt	0
Maluma	WRONG	0	10PIM_12_10_11_51_.txt	0
Maluma	WRONG	0	10PIM_12_10_11_51_.txt	0
Takete	WRONG	0	10PIM_12_10_11_51_.txt	0
Maluma	WRONG	0	10PIM_12_10_11_51_.txt	0
Maluma	WRONG	0	10PIM_12_10_11_51_.txt	0
Takete	CORRECT	1	10PIM_12_10_11_51_.txt	0
Maluma	WRONG	0	10PIM_12_10_11_51_.txt	0
Maluma	WRONG	0	10PIM_12_10_11_51_.txt	0
Takete	WRONG	0	10PIM_12_10_11_51_.txt	0
Takete	CORRECT	1	11MacI_12_12_13_43_.txt	1
Takete	CORRECT	1	11MacI_12_12_13_43_.txt	1
Takete	CORRECT	1	11MacI_12_12_13_43_.txt	1
Maluma	CORRECT	1	11MacI_12_12_13_43_.txt	1
Maluma	CORRECT	1	11MacI_12_12_13_43_.txt	1
Maluma	CORRECT	1	11MacI_12_12_13_43_.txt	1
Takete	CORRECT	1	11MacI_12_12_13_43_.txt	1
Maluma	CORRECT	1	11MacI_12_12_13_43_.txt	1
Takete	CORRECT	1	11MacI_12_12_13_43_.txt	1
Takete	CORRECT	1	11MacI_12_12_13_43_.txt	1
Maluma	CORRECT	1	11Marks_12_10_11_52_.txt	0
Maluma	CORRECT	1	11Marks_12_10_11_52_.txt	0
Maluma	CORRECT	1	11Marks_12_10_11_52_.txt	0
Maluma	CORRECT	1	11Marks_12_10_11_52_.txt	0
Takete	CORRECT	1	11Marks_12_10_11_52_.txt	0
Takete	WRONG	0	11Marks_12_10_11_52_.txt	0
Maluma	CORRECT	1	11Marks_12_10_11_52_.txt	0
Takete	CORRECT	1	11Marks_12_10_11_52_.txt	0
Maluma	WRONG	0	11Marks_12_10_11_52_.txt	0
Maluma	CORRECT	1	11Marks_12_10_11_52_.txt	0
Takete	WRONG	0	11PIM_12_10_12_5_.txt	1
Takete	WRONG	0	11PIM_12_10_12_5_.txt	1
Maluma	WRONG	0	11PIM_12_10_12_5_.txt	1
Takete	WRONG	0	11PIM_12_10_12_5_.txt	1
Takete	WRONG	0	11PIM_12_10_12_5_.txt	1
Takete	CORRECT	1	11PIM_12_10_12_5_.txt	1
Takete	CORRECT	1	11PIM_12_10_12_5_.txt	1
Takete	WRONG	0	11PIM_12_10_12_5_.txt	1
Takete	WRONG	0	11PIM_12_10_12_5_.txt	1
Takete	CORRECT	1	11PIM_12_10_12_5_.txt	1
Maluma	CORRECT	1	12MacI_12_12_13_54_.txt	1
Maluma	CORRECT	1	12MacI_12_12_13_54_.txt	1
Takete	CORRECT	1	12MacI_12_12_13_54_.txt	1
Maluma	WRONG	0	12MacI_12_12_13_54_.txt	1
Maluma	CORRECT	1	12MacI_12_12_13_54_.txt	1
Maluma	WRONG	0	12MacI_12_12_13_54_.txt	1
Maluma	WRONG	0	12MacI_12_12_13_54_.txt	1
Takete	WRONG	0	12MacI_12_12_13_54_.txt	1
Takete	WRONG	0	12MacI_12_12_13_54_.txt	1
Takete	CORRECT	1	12MacI_12_12_13_54_.txt	1
Takete	CORRECT	1	12Marks_12_10_12_6_.txt	1
Takete	CORRECT	1	12Marks_12_10_12_6_.txt	1
Takete	CORRECT	1	12Marks_12_10_12_6_.txt	1
Maluma	CORRECT	1	12Marks_12_10_12_6_.txt	1
Takete	CORRECT	1	12Marks_12_10_12_6_.txt	1
Takete	CORRECT	1	12Marks_12_10_12_6_.txt	1
Takete	CORRECT	1	12Marks_12_10_12_6_.txt	1
Maluma	CORRECT	1	12Marks_12_10_12_6_.txt	1
Takete	CORRECT	1	12Marks_12_10_12_6_.txt	1
Takete	CORRECT	1	12Marks_12_10_12_6_.txt	1
Maluma	WRONG	0	12PIM_12_10_12_11_.txt	1
Takete	WRONG	0	12PIM_12_10_12_11_.txt	1
Takete	WRONG	0	12PIM_12_10_12_11_.txt	1
Takete	WRONG	0	12PIM_12_10_12_11_.txt	1
Maluma	WRONG	0	12PIM_12_10_12_11_.txt	1
Maluma	CORRECT	1	12PIM_12_10_12_11_.txt	1
Maluma	CORRECT	1	12PIM_12_10_12_11_.txt	1
Maluma	CORRECT	1	12PIM_12_10_12_11_.txt	1
Maluma	CORRECT	1	12PIM_12_10_12_11_.txt	1
Takete	WRONG	0	12PIM_12_10_12_11_.txt	1
Takete	CORRECT	1	13MacI_12_12_14_15_.txt	0
Maluma	CORRECT	1	13MacI_12_12_14_15_.txt	0
Takete	CORRECT	1	13MacI_12_12_14_15_.txt	0
Maluma	WRONG	0	13MacI_12_12_14_15_.txt	0
Takete	WRONG	0	13MacI_12_12_14_15_.txt	0
Takete	CORRECT	1	13MacI_12_12_14_15_.txt	0
Takete	CORRECT	1	13MacI_12_12_14_15_.txt	0
Takete	CORRECT	1	13MacI_12_12_14_15_.txt	0
Takete	WRONG	0	13MacI_12_12_14_15_.txt	0
Takete	WRONG	0	13MacI_12_12_14_15_.txt	0
Maluma	CORRECT	1	13Marks_12_10_12_20_.txt	1
Maluma	CORRECT	1	13Marks_12_10_12_20_.txt	1
Maluma	CORRECT	1	13Marks_12_10_12_20_.txt	1
Maluma	CORRECT	1	13Marks_12_10_12_20_.txt	1
Takete	CORRECT	1	13Marks_12_10_12_20_.txt	1
Takete	CORRECT	1	13Marks_12_10_12_20_.txt	1
Maluma	CORRECT	1	13Marks_12_10_12_20_.txt	1
Takete	CORRECT	1	13Marks_12_10_12_20_.txt	1
Maluma	CORRECT	1	13Marks_12_10_12_20_.txt	1
Maluma	CORRECT	1	13Marks_12_10_12_20_.txt	1
Takete	CORRECT	1	13PIM_12_10_12_13_.txt	1
Maluma	CORRECT	1	13PIM_12_10_12_13_.txt	1
Takete	CORRECT	1	13PIM_12_10_12_13_.txt	1
Maluma	CORRECT	1	13PIM_12_10_12_13_.txt	1
Takete	CORRECT	1	13PIM_12_10_12_13_.txt	1
Maluma	WRONG	0	13PIM_12_10_12_13_.txt	1
Maluma	WRONG	0	13PIM_12_10_12_13_.txt	1
Takete	CORRECT	1	13PIM_12_10_12_13_.txt	1
Maluma	WRONG	0	13PIM_12_10_12_13_.txt	1
Takete	CORRECT	1	13PIM_12_10_12_13_.txt	1
Takete	CORRECT	1	14Marks_12_12_13_59_.txt	1
Takete	CORRECT	1	14Marks_12_12_13_59_.txt	1
Takete	CORRECT	1	14Marks_12_12_13_59_.txt	1
Maluma	WRONG	0	14Marks_12_12_13_59_.txt	1
Takete	WRONG	0	14Marks_12_12_13_59_.txt	1
Maluma	CORRECT	1	14Marks_12_12_13_59_.txt	1
Maluma	WRONG	0	14Marks_12_12_13_59_.txt	1
Maluma	CORRECT	1	14Marks_12_12_13_59_.txt	1
Takete	WRONG	0	14Marks_12_12_13_59_.txt	1
Maluma	CORRECT	1	14Marks_12_12_13_59_.txt	1
Maluma	CORRECT	1	14PIM_12_12_13_49_.txt	1
Maluma	CORRECT	1	14PIM_12_12_13_49_.txt	1
Maluma	WRONG	0	14PIM_12_12_13_49_.txt	1
Maluma	CORRECT	1	14PIM_12_12_13_49_.txt	1
Maluma	CORRECT	1	14PIM_12_12_13_49_.txt	1
Takete	CORRECT	1	14PIM_12_12_13_49_.txt	1
Maluma	WRONG	0	14PIM_12_12_13_49_.txt	1
Maluma	CORRECT	1	14PIM_12_12_13_49_.txt	1
Takete	WRONG	0	14PIM_12_12_13_49_.txt	1
Takete	CORRECT	1	14PIM_12_12_13_49_.txt	1
Takete	WRONG	0	15Marks_12_12_14_24_.txt	1
Takete	CORRECT	1	15Marks_12_12_14_24_.txt	1
Takete	WRONG	0	15Marks_12_12_14_24_.txt	1
Takete	WRONG	0	15Marks_12_12_14_24_.txt	1
Maluma	CORRECT	1	15Marks_12_12_14_24_.txt	1
Takete	CORRECT	1	15Marks_12_12_14_24_.txt	1
Maluma	CORRECT	1	15Marks_12_12_14_24_.txt	1
Takete	WRONG	0	15Marks_12_12_14_24_.txt	1
Maluma	CORRECT	1	15Marks_12_12_14_24_.txt	1
Maluma	CORRECT	1	15Marks_12_12_14_24_.txt	1
Takete	CORRECT	1	15PIM_12_12_14_13_.txt	1
Takete	CORRECT	1	15PIM_12_12_14_13_.txt	1
Maluma	CORRECT	1	15PIM_12_12_14_13_.txt	1
Maluma	CORRECT	1	15PIM_12_12_14_13_.txt	1
Maluma	CORRECT	1	15PIM_12_12_14_13_.txt	1
Maluma	CORRECT	1	15PIM_12_12_14_13_.txt	1
Takete	CORRECT	1	15PIM_12_12_14_13_.txt	1
Takete	CORRECT	1	15PIM_12_12_14_13_.txt	1
Maluma	CORRECT	1	15PIM_12_12_14_13_.txt	1
Takete	CORRECT	1	15PIM_12_12_14_13_.txt	1
Maluma	WRONG	0	16Marks_12_12_14_32_.txt	1
Takete	CORRECT	1	16Marks_12_12_14_32_.txt	1
Maluma	CORRECT	1	16Marks_12_12_14_32_.txt	1
Takete	CORRECT	1	16Marks_12_12_14_32_.txt	1
Takete	CORRECT	1	16Marks_12_12_14_32_.txt	1
Maluma	CORRECT	1	16Marks_12_12_14_32_.txt	1
Maluma	WRONG	0	16Marks_12_12_14_32_.txt	1
Takete	CORRECT	1	16Marks_12_12_14_32_.txt	1
Takete	CORRECT	1	16Marks_12_12_14_32_.txt	1
Maluma	CORRECT	1	16Marks_12_12_14_32_.txt	1
Takete	WRONG	0	16PIM_12_12_14_22_.txt	0
Takete	WRONG	0	16PIM_12_12_14_22_.txt	0
Maluma	CORRECT	1	16PIM_12_12_14_22_.txt	0
Maluma	CORRECT	1	16PIM_12_12_14_22_.txt	0
Maluma	CORRECT	1	16PIM_12_12_14_22_.txt	0
Takete	WRONG	0	16PIM_12_12_14_22_.txt	0
Maluma	WRONG	0	16PIM_12_12_14_22_.txt	0
Maluma	CORRECT	1	16PIM_12_12_14_22_.txt	0
Takete	CORRECT	1	16PIM_12_12_14_22_.txt	0
Maluma	WRONG	0	16PIM_12_12_14_22_.txt	0
Takete	WRONG	0	17PIM_12_12_14_30_.txt	1
Maluma	WRONG	0	17PIM_12_12_14_30_.txt	1
Maluma	WRONG	0	17PIM_12_12_14_30_.txt	1
Takete	CORRECT	1	17PIM_12_12_14_30_.txt	1
Maluma	WRONG	0	17PIM_12_12_14_30_.txt	1
Maluma	WRONG	0	17PIM_12_12_14_30_.txt	1
Takete	WRONG	0	17PIM_12_12_14_30_.txt	1
Takete	WRONG	0	17PIM_12_12_14_30_.txt	1
Maluma	WRONG	0	17PIM_12_12_14_30_.txt	1
Takete	WRONG	0	17PIM_12_12_14_30_.txt	1
Takete	CORRECT	1	1MacII_12_12_14_22_.txt	1
Maluma	WRONG	0	1MacII_12_12_14_22_.txt	1
Takete	WRONG	0	1MacII_12_12_14_22_.txt	1
Maluma	CORRECT	1	1MacII_12_12_14_22_.txt	1
Maluma	WRONG	0	1MacII_12_12_14_22_.txt	1
Takete	CORRECT	1	1MacII_12_12_14_22_.txt	1
Maluma	WRONG	0	1MacII_12_12_14_22_.txt	1
Takete	WRONG	0	1MacII_12_12_14_22_.txt	1
Takete	CORRECT	1	1MacII_12_12_14_22_.txt	1
Takete	WRONG	0	1MacII_12_12_14_22_.txt	1
Maluma	CORRECT	1	1Marks_12_4_10_21_.txt	0
Takete	WRONG	0	1Marks_12_4_10_21_.txt	0
Maluma	WRONG	0	1Marks_12_4_10_21_.txt	0
Maluma	CORRECT	1	1Marks_12_4_10_21_.txt	0
Maluma	WRONG	0	1Marks_12_4_10_21_.txt	0
Takete	CORRECT	1	1Marks_12_4_10_21_.txt	0
Takete	CORRECT	1	1Marks_12_4_10_21_.txt	0
Takete	CORRECT	1	1Marks_12_4_10_21_.txt	0
Takete	CORRECT	1	1Marks_12_4_10_21_.txt	0
Maluma	WRONG	0	1Marks_12_4_10_21_.txt	0
Takete	CORRECT	1	1PIM_12_4_10_19_.txt	0
Maluma	CORRECT	1	1PIM_12_4_10_19_.txt	0
Takete	CORRECT	1	1PIM_12_4_10_19_.txt	0
Maluma	CORRECT	1	1PIM_12_4_10_19_.txt	0
Maluma	CORRECT	1	1PIM_12_4_10_19_.txt	0
Takete	CORRECT	1	1PIM_12_4_10_19_.txt	0
Takete	CORRECT	1	1PIM_12_4_10_19_.txt	0
Takete	CORRECT	1	1PIM_12_4_10_19_.txt	0
Takete	CORRECT	1	1PIM_12_4_10_19_.txt	0
Takete	CORRECT	1	1PIM_12_4_10_19_.txt	0
Takete	CORRECT	1	2MacI_12_4_10_17_.txt	0
Takete	CORRECT	1	2MacI_12_4_10_17_.txt	0
Maluma	CORRECT	1	2MacI_12_4_10_17_.txt	0
Takete	CORRECT	1	2MacI_12_4_10_17_.txt	0
Maluma	CORRECT	1	2MacI_12_4_10_17_.txt	0
Takete	CORRECT	1	2MacI_12_4_10_17_.txt	0
Maluma	CORRECT	1	2MacI_12_4_10_17_.txt	0
Takete	CORRECT	1	2MacI_12_4_10_17_.txt	0
Maluma	CORRECT	1	2MacI_12_4_10_17_.txt	0
Takete	CORRECT	1	2MacI_12_4_10_17_.txt	0
Maluma	WRONG	0	2Marks_12_4_10_25_.txt	0
Maluma	WRONG	0	2Marks_12_4_10_25_.txt	0
Maluma	WRONG	0	2Marks_12_4_10_25_.txt	0
Maluma	WRONG	0	2Marks_12_4_10_25_.txt	0
Takete	WRONG	0	2Marks_12_4_10_25_.txt	0
Maluma	WRONG	0	2Marks_12_4_10_25_.txt	0
Takete	CORRECT	1	2Marks_12_4_10_25_.txt	0
Takete	WRONG	0	2Marks_12_4_10_25_.txt	0
Maluma	WRONG	0	2Marks_12_4_10_25_.txt	0
Takete	WRONG	0	2Marks_12_4_10_25_.txt	0
Maluma	WRONG	0	2PIM_12_4_10_25_.txt	0
Maluma	WRONG	0	2PIM_12_4_10_25_.txt	0
Takete	CORRECT	1	2PIM_12_4_10_25_.txt	0
Takete	CORRECT	1	2PIM_12_4_10_25_.txt	0
Maluma	WRONG	0	2PIM_12_4_10_25_.txt	0
Takete	WRONG	0	2PIM_12_4_10_25_.txt	0
Maluma	WRONG	0	2PIM_12_4_10_25_.txt	0
Maluma	CORRECT	1	2PIM_12_4_10_25_.txt	0
Maluma	WRONG	0	2PIM_12_4_10_25_.txt	0
Takete	WRONG	0	2PIM_12_4_10_25_.txt	0
Takete	WRONG	0	3MacI_12_4_10_30_.txt	0
Maluma	CORRECT	1	3MacI_12_4_10_30_.txt	0
Maluma	CORRECT	1	3MacI_12_4_10_30_.txt	0
Takete	CORRECT	1	3MacI_12_4_10_30_.txt	0
Takete	CORRECT	1	3MacI_12_4_10_30_.txt	0
Takete	WRONG	0	3MacI_12_4_10_30_.txt	0
Takete	CORRECT	1	3MacI_12_4_10_30_.txt	0
Maluma	CORRECT	1	3MacI_12_4_10_30_.txt	0
Maluma	CORRECT	1	3MacI_12_4_10_30_.txt	0
Maluma	CORRECT	1	3MacI_12_4_10_30_.txt	0
Takete	CORRECT	1	3Marks_12_4_10_34_.txt	1
Maluma	CORRECT	1	3Marks_12_4_10_34_.txt	1
Maluma	CORRECT	1	3Marks_12_4_10_34_.txt	1
Takete	CORRECT	1	3Marks_12_4_10_34_.txt	1
Maluma	CORRECT	1	3Marks_12_4_10_34_.txt	1
Maluma	CORRECT	1	3Marks_12_4_10_34_.txt	1
Takete	CORRECT	1	3Marks_12_4_10_34_.txt	1
Takete	CORRECT	1	3Marks_12_4_10_34_.txt	1
Takete	CORRECT	1	3Marks_12_4_10_34_.txt	1
Takete	CORRECT	1	3Marks_12_4_10_34_.txt	1
Takete	CORRECT	1	3PIM_12_4_10_33_.txt	1
Maluma	CORRECT	1	3PIM_12_4_10_33_.txt	1
Maluma	CORRECT	1	3PIM_12_4_10_33_.txt	1
Maluma	CORRECT	1	3PIM_12_4_10_33_.txt	1
Takete	CORRECT	1	3PIM_12_4_10_33_.txt	1
Maluma	CORRECT	1	3PIM_12_4_10_33_.txt	1
Takete	CORRECT	1	3PIM_12_4_10_33_.txt	1
Takete	CORRECT	1	3PIM_12_4_10_33_.txt	1
Takete	CORRECT	1	3PIM_12_4_10_33_.txt	1
Maluma	CORRECT	1	3PIM_12_4_10_33_.txt	1
Takete	CORRECT	1	4MacI_12_4_10_41_.txt	1
Maluma	CORRECT	1	4MacI_12_4_10_41_.txt	1
Maluma	CORRECT	1	4MacI_12_4_10_41_.txt	1
Maluma	CORRECT	1	4MacI_12_4_10_41_.txt	1
Maluma	WRONG	0	4MacI_12_4_10_41_.txt	1
Maluma	CORRECT	1	4MacI_12_4_10_41_.txt	1
Takete	CORRECT	1	4MacI_12_4_10_41_.txt	1
Takete	WRONG	0	4MacI_12_4_10_41_.txt	1
Maluma	CORRECT	1	4MacI_12_4_10_41_.txt	1
Maluma	CORRECT	1	4MacI_12_4_10_41_.txt	1
Maluma	CORRECT	1	4Marks_12_4_10_46_.txt	0
Maluma	CORRECT	1	4Marks_12_4_10_46_.txt	0
Maluma	WRONG	0	4Marks_12_4_10_46_.txt	0
Takete	WRONG	0	4Marks_12_4_10_46_.txt	0
Takete	CORRECT	1	4Marks_12_4_10_46_.txt	0
Maluma	WRONG	0	4Marks_12_4_10_46_.txt	0
Maluma	CORRECT	1	4Marks_12_4_10_46_.txt	0
Takete	CORRECT	1	4Marks_12_4_10_46_.txt	0
Maluma	WRONG	0	4Marks_12_4_10_46_.txt	0
Takete	WRONG	0	4Marks_12_4_10_46_.txt	0
Takete	CORRECT	1	4PIM_12_4_10_44_.txt	0
Maluma	CORRECT	1	4PIM_12_4_10_44_.txt	0
Takete	CORRECT	1	4PIM_12_4_10_44_.txt	0
Maluma	CORRECT	1	4PIM_12_4_10_44_.txt	0
Maluma	CORRECT	1	4PIM_12_4_10_44_.txt	0
Maluma	CORRECT	1	4PIM_12_4_10_44_.txt	0
Maluma	CORRECT	1	4PIM_12_4_10_44_.txt	0
Takete	CORRECT	1	4PIM_12_4_10_44_.txt	0
Maluma	CORRECT	1	4PIM_12_4_10_44_.txt	0
Takete	CORRECT	1	4PIM_12_4_10_44_.txt	0
Takete	CORRECT	1	5MacI_12_4_10_48_.txt	0
Takete	CORRECT	1	5MacI_12_4_10_48_.txt	0
Takete	CORRECT	1	5MacI_12_4_10_48_.txt	0
Maluma	CORRECT	1	5MacI_12_4_10_48_.txt	0
Takete	WRONG	0	5MacI_12_4_10_48_.txt	0
Takete	CORRECT	1	5MacI_12_4_10_48_.txt	0
Takete	CORRECT	1	5MacI_12_4_10_48_.txt	0
Maluma	CORRECT	1	5MacI_12_4_10_48_.txt	0
Takete	CORRECT	1	5MacI_12_4_10_48_.txt	0
Takete	CORRECT	1	5MacI_12_4_10_48_.txt	0
Maluma	WRONG	0	5Marks_12_4_10_56_.txt	0
Takete	CORRECT	1	5Marks_12_4_10_56_.txt	0
Takete	CORRECT	1	5Marks_12_4_10_56_.txt	0
Takete	CORRECT	1	5Marks_12_4_10_56_.txt	0
Maluma	CORRECT	1	5Marks_12_4_10_56_.txt	0
Takete	CORRECT	1	5Marks_12_4_10_56_.txt	0
Takete	CORRECT	1	5Marks_12_4_10_56_.txt	0
Maluma	CORRECT	1	5Marks_12_4_10_56_.txt	0
Takete	WRONG	0	5Marks_12_4_10_56_.txt	0
Maluma	CORRECT	1	5Marks_12_4_10_56_.txt	0
Takete	CORRECT	1	5PIM_12_4_10_49_.txt	0
Maluma	CORRECT	1	5PIM_12_4_10_49_.txt	0
Takete	CORRECT	1	5PIM_12_4_10_49_.txt	0
Maluma	CORRECT	1	5PIM_12_4_10_49_.txt	0
Takete	WRONG	0	5PIM_12_4_10_49_.txt	0
Takete	WRONG	0	5PIM_12_4_10_49_.txt	0
Maluma	CORRECT	1	5PIM_12_4_10_49_.txt	0
Maluma	CORRECT	1	5PIM_12_4_10_49_.txt	0
Takete	CORRECT	1	5PIM_12_4_10_49_.txt	0
Takete	CORRECT	1	5PIM_12_4_10_49_.txt	0
Maluma	CORRECT	1	6MacI_12_10_11_11_.txt	0
Takete	CORRECT	1	6MacI_12_10_11_11_.txt	0
Takete	CORRECT	1	6MacI_12_10_11_11_.txt	0
Maluma	WRONG	0	6MacI_12_10_11_11_.txt	0
Takete	CORRECT	1	6MacI_12_10_11_11_.txt	0
Maluma	CORRECT	1	6MacI_12_10_11_11_.txt	0
Takete	CORRECT	1	6MacI_12_10_11_11_.txt	0
Takete	CORRECT	1	6MacI_12_10_11_11_.txt	0
Maluma	CORRECT	1	6MacI_12_10_11_11_.txt	0
Takete	CORRECT	1	6MacI_12_10_11_11_.txt	0
Maluma	CORRECT	1	6Marks_12_10_11_10_.txt	0
Takete	WRONG	0	6Marks_12_10_11_10_.txt	0
Maluma	CORRECT	1	6Marks_12_10_11_10_.txt	0
Maluma	WRONG	0	6Marks_12_10_11_10_.txt	0
Takete	CORRECT	1	6Marks_12_10_11_10_.txt	0
Takete	CORRECT	1	6Marks_12_10_11_10_.txt	0
Takete	CORRECT	1	6Marks_12_10_11_10_.txt	0
Maluma	WRONG	0	6Marks_12_10_11_10_.txt	0
Takete	WRONG	0	6Marks_12_10_11_10_.txt	0
Maluma	WRONG	0	6Marks_12_10_11_10_.txt	0
Takete	WRONG	0	6PIM_12_4_10_53_.txt	1
Takete	CORRECT	1	6PIM_12_4_10_53_.txt	1
Takete	CORRECT	1	6PIM_12_4_10_53_.txt	1
Takete	CORRECT	1	6PIM_12_4_10_53_.txt	1
Takete	CORRECT	1	6PIM_12_4_10_53_.txt	1
Maluma	CORRECT	1	6PIM_12_4_10_53_.txt	1
Takete	CORRECT	1	6PIM_12_4_10_53_.txt	1
Takete	WRONG	0	6PIM_12_4_10_53_.txt	1
Takete	CORRECT	1	6PIM_12_4_10_53_.txt	1
Takete	CORRECT	1	6PIM_12_4_10_53_.txt	1
Takete	CORRECT	1	7MacI_12_10_11_17_.txt	0
Takete	CORRECT	1	7MacI_12_10_11_17_.txt	0
Takete	CORRECT	1	7MacI_12_10_11_17_.txt	0
Maluma	CORRECT	1	7MacI_12_10_11_17_.txt	0
Maluma	CORRECT	1	7MacI_12_10_11_17_.txt	0
Takete	CORRECT	1	7MacI_12_10_11_17_.txt	0
Takete	CORRECT	1	7MacI_12_10_11_17_.txt	0
Maluma	CORRECT	1	7MacI_12_10_11_17_.txt	0
Maluma	CORRECT	1	7MacI_12_10_11_17_.txt	0
Takete	CORRECT	1	7MacI_12_10_11_17_.txt	0
Takete	CORRECT	1	7Marks_12_10_11_18_.txt	0
Takete	CORRECT	1	7Marks_12_10_11_18_.txt	0
Takete	CORRECT	1	7Marks_12_10_11_18_.txt	0
Maluma	CORRECT	1	7Marks_12_10_11_18_.txt	0
Takete	CORRECT	1	7Marks_12_10_11_18_.txt	0
Maluma	WRONG	0	7Marks_12_10_11_18_.txt	0
Maluma	CORRECT	1	7Marks_12_10_11_18_.txt	0
Maluma	CORRECT	1	7Marks_12_10_11_18_.txt	0
Takete	CORRECT	1	7Marks_12_10_11_18_.txt	0
Takete	CORRECT	1	7Marks_12_10_11_18_.txt	0
Maluma	CORRECT	1	7PIM_12_10_11_15_.txt	1
Takete	CORRECT	1	7PIM_12_10_11_15_.txt	1
Takete	CORRECT	1	7PIM_12_10_11_15_.txt	1
Maluma	CORRECT	1	7PIM_12_10_11_15_.txt	1
Takete	WRONG	0	7PIM_12_10_11_15_.txt	1
Maluma	WRONG	0	7PIM_12_10_11_15_.txt	1
Maluma	CORRECT	1	7PIM_12_10_11_15_.txt	1
Maluma	CORRECT	1	7PIM_12_10_11_15_.txt	1
Maluma	CORRECT	1	7PIM_12_10_11_15_.txt	1
Maluma	CORRECT	1	7PIM_12_10_11_15_.txt	1
Takete	WRONG	0	8MacI_12_10_11_27_.txt	0
Maluma	WRONG	0	8MacI_12_10_11_27_.txt	0
Takete	CORRECT	1	8MacI_12_10_11_27_.txt	0
Takete	CORRECT	1	8MacI_12_10_11_27_.txt	0
Takete	CORRECT	1	8MacI_12_10_11_27_.txt	0
Takete	CORRECT	1	8MacI_12_10_11_27_.txt	0
Takete	WRONG	0	8MacI_12_10_11_27_.txt	0
Takete	WRONG	0	8MacI_12_10_11_27_.txt	0
Takete	WRONG	0	8MacI_12_10_11_27_.txt	0
Takete	CORRECT	1	8MacI_12_10_11_27_.txt	0
Takete	CORRECT	1	8Marks_12_10_11_27_.txt	1
Maluma	CORRECT	1	8Marks_12_10_11_27_.txt	1
Maluma	CORRECT	1	8Marks_12_10_11_27_.txt	1
Maluma	CORRECT	1	8Marks_12_10_11_27_.txt	1
Maluma	CORRECT	1	8Marks_12_10_11_27_.txt	1
Maluma	CORRECT	1	8Marks_12_10_11_27_.txt	1
Takete	CORRECT	1	8Marks_12_10_11_27_.txt	1
Takete	CORRECT	1	8Marks_12_10_11_27_.txt	1
Maluma	CORRECT	1	8Marks_12_10_11_27_.txt	1
Takete	CORRECT	1	8Marks_12_10_11_27_.txt	1
Maluma	WRONG	0	8PIM_12_10_11_24_.txt	0
Takete	WRONG	0	8PIM_12_10_11_24_.txt	0
Takete	WRONG	0	8PIM_12_10_11_24_.txt	0
Takete	WRONG	0	8PIM_12_10_11_24_.txt	0
Takete	WRONG	0	8PIM_12_10_11_24_.txt	0
Takete	WRONG	0	8PIM_12_10_11_24_.txt	0
Maluma	WRONG	0	8PIM_12_10_11_24_.txt	0
Takete	CORRECT	1	8PIM_12_10_11_24_.txt	0
Maluma	WRONG	0	8PIM_12_10_11_24_.txt	0
Maluma	WRONG	0	8PIM_12_10_11_24_.txt	0
Takete	WRONG	0	9MacI_12_10_11_47_.txt	0
Maluma	CORRECT	1	9MacI_12_10_11_47_.txt	0
Takete	CORRECT	1	9MacI_12_10_11_47_.txt	0
Takete	CORRECT	1	9MacI_12_10_11_47_.txt	0
Takete	CORRECT	1	9MacI_12_10_11_47_.txt	0
Takete	WRONG	0	9MacI_12_10_11_47_.txt	0
Maluma	CORRECT	1	9MacI_12_10_11_47_.txt	0
Takete	CORRECT	1	9MacI_12_10_11_47_.txt	0
Maluma	CORRECT	1	9MacI_12_10_11_47_.txt	0
Takete	CORRECT	1	9MacI_12_10_11_47_.txt	0
Maluma	CORRECT	1	9Marks_12_10_11_39_.txt	0
Takete	CORRECT	1	9Marks_12_10_11_39_.txt	0
Takete	CORRECT	1	9Marks_12_10_11_39_.txt	0
Takete	CORRECT	1	9Marks_12_10_11_39_.txt	0
Maluma	CORRECT	1	9Marks_12_10_11_39_.txt	0
Takete	WRONG	0	9Marks_12_10_11_39_.txt	0
Maluma	CORRECT	1	9Marks_12_10_11_39_.txt	0
Maluma	WRONG	0	9Marks_12_10_11_39_.txt	0
Takete	CORRECT	1	9Marks_12_10_11_39_.txt	0
Takete	CORRECT	1	9Marks_12_10_11_39_.txt	0
Takete	CORRECT	1	9PIM_12_10_11_37_.txt	1
Maluma	CORRECT	1	9PIM_12_10_11_37_.txt	1
Maluma	WRONG	0	9PIM_12_10_11_37_.txt	1
Maluma	CORRECT	1	9PIM_12_10_11_37_.txt	1
Maluma	WRONG	0	9PIM_12_10_11_37_.txt	1
Maluma	CORRECT	1	9PIM_12_10_11_37_.txt	1
Maluma	CORRECT	1	9PIM_12_10_11_37_.txt	1
Maluma	CORRECT	1	9PIM_12_10_11_37_.txt	1
Maluma	CORRECT	1	9PIM_12_10_11_37_.txt	1
Maluma	CORRECT	1	9PIM_12_10_11_37_.txt	1
