# Supplementary material for: Shaking Takete and Flowing Maluma. Non-Sense Words Are Associated with Motion Patterns
Source: PLoS One. 2016 Mar 3;11(3):e0150610. doi: 10.1371/journal.pone.0150610 (PMC4777495; doi:10.1371/journal.pone.0150610)
Supplement: S1 Dataset — (ZIP) [file pone.0150610.s001.zip › S1 Dataset/ICC_PackA.txt]

10mrks_11_4_14_16_.txt	10pim_11_4_14_43_.txt	10Wand_11_5_11_12_.txt	14mrks_11_4_15_45_.txt	14pim_11_5_11_19_.txt	14Wand_11_6_11_19_.txt	18mrks_11_5_15_29_.txt	18pim_11_6_11_40_.txt	18Wand_11_6_14_35_.txt	22mrks_11_6_13_30_.txt	22pim_11_6_14_9_.txt	22Wand_11_6_16_46_.txt	26mrks_11_6_15_2_.txt	26pim_11_6_15_28_.txt	2Ala_11_17_19_5_.txt	2Ala_11_21_14_24_.txt	2alex_11_16_17_51_.txt	2macA_11_14_10_50_.txt	2mrks_11_4_10_43_.txt	2pim_11_4_10_39_.txt	2Wand_11_4_12_21_.txt	30mrks_11_6_16_37_.txt	30pim_11_6_16_43_.txt	34mrks_11_14_11_16_.txt	6mrks_11_4_12_50_.txt	6pim_11_4_12_52_.txt	6Wand_11_4_14_5_.txt	Bez(transponiert)
35	41	6	-25	-33	41	-38	-10	-30	-60	15	8	-29	90	52	62	71	-73	13	-46	35	-19	-31	-33	82	-5	32	weich_hart
0	22	25	-36	-64	-19	54	-60	-10	-64	-36	12	-35	45	-34	38	-38	10	-18	-91	49	-25	-36	-34	-61	-5	-24	weich_hart
-45	-27	-18	-50	-20	-54	-45	-50	10	-80	25	-39	-60	-30	-1	-24	56	-67	21	-55	-36	15	-55	-16	27	5	-65	weich_hart
100	40	-11	-44	29	-29	73	-40	25	-70	-42	-13	61	40	22	-45	50	60	-29	-40	62	20	52	40	-86	5	-27	weich_hart
-40	28	-9	-22	39	16	-53	50	-70	-60	-27	-27	38	15	-81	38	79	-62	-49	-25	82	-25	67	10	100	-5	24	weich_hart
-15	20	-11	-20	-65	100	53	-10	-50	-35	-54	11	-46	-65	-80	-44	30	60	-25	-64	-24	-21	-54	-30	-92	-20	-47	weich_hart
15	14	24	-30	-34	-38	-28	-30	25	26	-40	24	-56	5	0	-15	40	-53	9	14	29	21	-42	36	25	-40	14	weich_hart
60	40	31	21	60	64	88	20	100	30	62	33	45	90	85	40	50	56	86	35	100	30	66	48	100	-25	34	weich_hart
-61	-38	-14	-31	38	-44	59	-30	-45	25	-56	-16	-54	30	0	32	-60	-61	30	-42	-66	-40	-59	-52	-65	25	-41	weich_hart
100	59	49	49	30	68	84	60	100	80	18	8	48	100	80	41	100	65	84	79	87	-15	80	64	100	30	26	weich_hart
-82	-26	-16	-21	-68	-80	-64	-30	-50	-60	-48	22	-62	5	-78	-46	20	-26	-34	-54	14	25	-60	-45	-86	-5	29	weich_hart
29	32	-4	19	47	-82	-40	30	-35	-33	36	-52	-100	70	-74	-13	60	-85	27	-55	-15	0	-69	-66	-86	5	24	weich_hart
7	34	16	-30	35	-76	18	50	55	50	32	19	35	30	66	-29	82	30	40	67	44	-20	30	29	-100	-50	-52	weich_hart
-62	61	14	-20	72	100	-38	30	-50	-60	-20	-25	-29	-70	-58	-19	70	-41	-100	-78	34	-20	39	31	70	50	15	weich_hart
24	55	27	-52	59	36	-36	20	-15	-50	34	20	-53	50	-100	-40	50	-66	16	-24	22	36	40	-1	-76	60	-24	weich_hart
10	25	15	-30	38	31	39	60	10	60	27	18	26	70	60	48	49	-73	-26	-42	26	0	55	-28	100	5	38	rund_eckig
-22	38	40	30	60	-45	68	-40	50	-42	-58	18	-40	30	81	42	-24	20	-55	-46	29	-20	54	-20	-62	-5	16	rund_eckig
38	-39	-16	-34	36	20	-53	-40	10	60	52	-40	33	-30	0	-20	73	2	-13	-48	-49	15	50	-47	78	20	-79	rund_eckig
100	38	-22	31	32	28	58	-30	20	60	-33	-11	58	-55	87	-19	40	26	-21	-39	40	-25	50	29	31	5	-33	rund_eckig
-100	34	-13	46	35	22	50	50	-65	-50	-32	-21	35	-75	86	60	49	-92	-25	-32	46	30	54	-10	100	-5	16	rund_eckig
100	36	-12	-46	-30	58	60	40	-25	-22	24	9	-29	-75	81	-52	60	-45	21	-62	35	-47	-40	30	-100	-10	-34	rund_eckig
15	-42	9	0	51	-18	-33	-50	20	-36	-27	21	-61	50	78	-40	30	-20	-19	25	58	-29	48	-29	-54	-50	24	rund_eckig
44	72	41	53	90	79	93	-10	100	-50	38	28	47	80	88	53	70	49	19	22	53	-25	69	35	87	-20	33	rund_eckig
-36	-32	-24	-18	9	-60	45	30	-10	16	-82	-18	-48	-75	82	-40	-90	-62	76	-66	-56	-20	-52	-67	-74	-20	-20	rund_eckig
49	48	29	48	19	96	68	-60	50	-60	8	15	54	15	89	95	36	70	42	61	86	-61	56	59	100	45	40	rund_eckig
1	26	-9	-30	40	-80	-56	-10	-15	-60	7	15	-67	-45	92	-25	20	-32	-45	-47	22	10	35	-45	-100	-5	33	rund_eckig
-13	45	-5	-22	-40	-69	-41	50	35	80	22	-59	-81	65	96	39	60	-92	21	-53	-16	0	34	-49	-87	5	31	rund_eckig
47	52	27	30	-32	-44	-40	60	55	50	22	26	31	5	79	-58	78	41	67	26	49	20	33	16	-100	-40	-22	rund_eckig
-33	40	13	26	36	100	38	40	-45	-60	4	-22	49	-65	94	28	80	13	-49	-51	39	22	40	42	51	60	27	rund_eckig
44	49	13	-28	-21	55	-40	50	-10	40	53	13	-44	65	100	-31	40	73	29	-54	28	30	62	31	-80	65	-51	rund_eckig
-40	-59	0	34	27	29	32	-10	-10	-60	-31	0	-59	-95	86	-56	0	61	0	58	-38	-31	-34	59	-82	-5	-24	zackig_fliessend
10	44	-32	-24	-48	-31	62	20	-80	20	100	-51	-32	-65	100	-31	85	-30	-18	51	48	10	39	36	72	-5	46	zackig_fliessend
-46	-35	-6	-47	-38	-21	41	70	-15	-100	-100	-22	-45	75	91	89	72	0	-18	60	31	-15	-59	18	-89	10	55	zackig_fliessend
-100	-47	24	-56	-31	-40	89	30	-45	-80	31	12	-46	70	75	41	-40	-31	24	-31	39	-20	38	-32	-61	-5	34	zackig_fliessend
44	29	-14	-28	70	-22	-54	-40	75	60	33	32	-34	50	6	-28	-82	31	15	-20	-75	20	-74	-25	-100	5	-27	zackig_fliessend
-100	-33	-19	56	14	-39	70	-60	40	20	26	-13	46	80	100	78	-56	-60	-11	-31	-28	22	44	30	100	15	20	zackig_fliessend
20	32	-26	60	52	58	-75	60	-20	54	34	-22	50	-15	99	55	-47	33	16	21	-36	16	-44	-31	-44	-30	25	zackig_fliessend
-39	-68	-67	-46	-44	-69	59	-30	-100	-70	-56	-40	-66	-35	95	-29	-82	-60	-26	-28	-84	-30	-67	-34	-85	-20	-31	zackig_fliessend
22	47	25	70	14	53	53	40	-20	-34	100	22	-29	30	73	-80	50	70	-16	59	81	20	56	64	40	-20	15	zackig_fliessend
-38	-53	-56	-49	-71	-71	73	50	-80	70	22	-35	-42	-80	85	-71	-66	-40	-100	-53	-44	31	-53	-76	-100	-25	-60	zackig_fliessend
13	39	13	40	28	71	-36	30	-10	61	0	-31	55	65	100	96	40	21	15	46	-55	-20	-41	62	100	5	-31	zackig_fliessend
40	31	11	40	6	59	-56	-50	-75	-90	-64	15	100	-25	100	33	-68	100	0	54	48	0	-65	71	100	5	62	zackig_fliessend
-67	-31	-33	-58	80	72	58	-30	-50	70	-44	0	-21	-30	95	1	-71	-50	25	-27	-16	19	-36	-45	100	45	38	zackig_fliessend
26	-59	-19	-21	35	40	-56	-40	70	60	15	27	38	60	78	22	-40	39	33	67	-15	33	-48	-44	-53	-45	-22	zackig_fliessend
-58	-58	-20	54	-29	65	47	-50	-5	-60	-54	-21	59	-35	100	12	-50	58	-26	-34	-27	-39	-61	-28	68	-60	32	zackig_fliessend
-40	22	12	-32	25	72	88	80	-5	-22	33	-14	-19	-80	-24	-68	49	-51	-34	-13	-26	22	50	-27	-34	5	-34	schnell_langsam
53	35	-8	42	-42	71	-66	-10	-55	-29	1	-14	-26	-30	7	-52	59	-60	22	52	-26	10	29	-20	-100	-5	14	schnell_langsam
65	20	60	32	49	100	53	30	-15	-60	25	-24	-54	-55	71	80	53	50	-16	49	20	-20	40	-30	-71	5	31	schnell_langsam
-82	-24	-8	-39	-58	-19	64	-10	-50	50	-39	15	-45	-70	0	69	-70	-61	18	-20	-22	-15	-26	-35	-100	-5	32	schnell_langsam
74	26	16	27	0	-26	-65	20	40	-20	82	44	-29	-70	0	-13	-87	-12	13	35	-66	15	65	0	-100	0	12	schnell_langsam
100	45	16	49	29	82	60	10	55	33	-19	24	-49	15	12	82	38	-50	-19	68	66	35	50	-30	50	15	31	schnell_langsam
31	39	-12	26	-31	48	72	-30	-25	66	-28	-14	-79	-70	44	49	-46	44	19	20	-29	-22	-46	-32	-62	55	-52	schnell_langsam
-67	-53	-15	-44	28	-48	-75	-10	-75	-50	-49	-14	-60	-90	-56	-59	-40	-38	-26	-28	-84	-30	-80	-40	-100	15	-50	schnell_langsam
-11	-31	28	25	99	18	-45	-20	-15	20	0	19	31	25	16	38	-20	66	-19	68	32	-15	-45	49	51	30	39	schnell_langsam
-100	-41	-28	-31	-60	-44	-47	-50	-100	-90	-21	16	-59	-100	-41	-34	-76	-70	-100	-38	-71	27	-89	-68	-100	-45	-80	schnell_langsam
100	34	22	35	54	50	-51	50	15	67	-49	20	14	-10	20	89	29	52	-16	84	0	10	40	39	100	5	15	schnell_langsam
-1	25	99	75	99	100	66	-90	15	-60	42	65	71	-15	74	100	70	100	2	69	44	50	-29	49	-46	-5	34	schnell_langsam
-24	-32	22	-60	-25	60	53	0	-25	0	-19	32	-45	-70	-51	87	-76	0	-9	-22	36	31	-27	-33	-86	25	-58	schnell_langsam
-12	31	61	-33	-32	100	33	-50	75	50	100	44	45	60	0	52	-20	52	-1	66	19	33	20	-25	65	50	-25	schnell_langsam
53	46	27	40	22	-27	45	10	-55	-90	0	36	25	-80	81	99	-50	48	-22	41	16	28	-41	-19	-39	-70	46	schnell_langsam
-30	25	20	-25	-31	86	0	-10	-9	60	-32	12	47	-50	87	-59	68	-86	-67	-25	16	29	54	52	-100	-5	-25	takete_maluma
54	-36	-49	-60	-48	-84	0	-40	-18	-51	50	-20	-58	-35	-89	-38	-65	55	-45	71	-25	-35	60	38	100	5	29	takete_maluma
-20	26	22	18	13	36	-30	-40	-28	60	-46	7	40	50	0	44	-60	45	20	42	26	25	46	-30	-49	15	18	takete_maluma
33	-36	-26	-31	-52	-33	0	-10	-15	-70	40	-7	-76	45	-80	89	50	49	-45	-29	-73	-40	55	-44	-100	-5	18	takete_maluma
-11	-42	-22	29	-52	58	0	10	35	-70	49	-42	-85	-30	0	-22	-66	-55	26	41	-78	30	-80	-30	-100	0	-13	takete_maluma
21	39	32	58	44	-31	7	60	79	47	34	-11	-65	30	100	74	-40	35	-35	49	-7	40	60	40	100	-20	-21	takete_maluma
14	-34	-12	-25	-41	-46	0	50	-35	49	25	24	-53	-30	5	33	40	-69	-22	-32	-34	46	-44	-45	100	25	-26	takete_maluma
-48	-45	-27	-42	-46	-42	0	-10	-70	-80	-51	22	-61	-45	74	-72	50	-38	-80	-33	-84	36	-90	-50	-100	55	26	takete_maluma
41	41	31	-80	29	-27	0	30	45	-45	100	-9	94	30	100	-82	40	-69	-42	48	51	40	-45	67	30	-25	28	takete_maluma
-61	-79	49	-28	-48	49	0	30	-100	-60	20	0	-88	-100	-94	-33	-60	70	-24	-38	-80	42	-73	-73	-100	50	29	takete_maluma
68	-22	22	36	-32	-58	-20	40	50	65	78	-20	73	10	-84	91	-54	-55	33	-35	0	50	-64	64	100	5	-24	takete_maluma
34	-47	42	52	-47	67	0	-30	35	-60	-47	-28	98	-70	-100	38	-100	-91	-47	52	22	-34	81	74	100	0	-16	takete_maluma
-31	-28	26	-31	40	41	0	-40	-20	60	-44	16	-65	25	-99	48	64	70	38	-34	-25	-46	-44	-32	-100	-40	41	takete_maluma
36	-20	-25	22	47	-68	21	50	50	50	51	-13	40	25	-100	52	40	-68	69	45	-16	-19	41	-30	-79	40	-18	takete_maluma
39	-25	-8	35	25	-60	0	10	-32	70	-34	15	56	40	-100	56	-92	-81	-40	39	13	40	-74	28	100	40	20	takete_maluma
-10	-19	-32	15	-22	80	0	10	11	70	55	-16	-62	30	-75	73	61	-100	0	19	88	-32	-44	-30	-100	-5	-29	bouba_kiki
-5	28	-48	40	73	-80	0	-10	16	-26	-75	29	52	15	66	28	-78	-45	-46	-74	-19	-15	-32	-5	-100	5	-41	bouba_kiki
-100	-36	-62	30	-15	-48	26	-70	49	70	61	-7	-38	-55	0	-47	51	50	-16	-44	21	20	-62	-20	71	-15	20	bouba_kiki
100	40	14	26	-71	29	48	-40	15	-40	-60	18	86	35	85	-62	-20	42	-46	41	-20	20	-54	36	-100	-5	-13	bouba_kiki
-38	21	-21	45	-34	92	0	50	-20	-60	-51	14	84	-45	0	24	-62	59	-36	-44	15	15	82	30	100	0	18	bouba_kiki
-27	-31	-36	50	-40	54	0	30	-26	-33	-55	-15	62	-30	-99	-69	-40	-25	-49	-38	66	-41	-60	-40	100	-25	-25	bouba_kiki
-14	32	-18	-40	-39	48	0	-60	20	44	-33	13	39	20	-5	-31	-67	-60	33	40	24	30	54	-16	100	-20	20	bouba_kiki
76	38	34	41	-46	50	0	20	55	50	46	-24	58	15	-86	25	-40	-38	24	30	28	-62	-68	30	100	-20	22	bouba_kiki
-78	-35	-31	-46	-33	41	0	-90	-35	71	-100	8	-93	-15	-91	18	30	-67	40	-55	-22	20	-68	-49	-44	20	21	bouba_kiki
100	80	58	-32	44	-42	0	50	85	-60	-35	0	87	55	-100	40	52	72	31	-55	69	-22	66	61	100	-35	25	bouba_kiki
-79	29	-32	26	24	26	-18	-10	-45	-53	-61	-16	-64	-65	-100	-55	-85	-50	-100	-28	0	20	-55	-53	-100	-5	-31	bouba_kiki
-33	36	-59	47	-22	-60	0	30	-15	60	38	-32	-92	30	100	-35	-98	-100	100	0	-54	36	-54	-66	100	0	-13	bouba_kiki
36	30	-58	26	-45	36	0	-50	20	-70	58	8	53	40	-64	-22	-59	65	-53	30	13	-32	42	27	-100	-45	31	bouba_kiki
-22	20	-40	27	-34	100	22	40	-55	-60	-56	-11	-55	-35	90	-38	68	-75	-47	-42	53	-26	-55	30	100	40	-14	bouba_kiki
-42	24	-21	-49	-52	65	0	-50	40	50	68	8	-51	50	100	-52	76	-39	-56	45	72	-15	69	40	100	50	-14	bouba_kiki
