# Supplementary material for: Shaking Takete and Flowing Maluma. Non-Sense Words Are Associated with Motion Patterns
Source: PLoS One. 2016 Mar 3;11(3):e0150610. doi: 10.1371/journal.pone.0150610 (PMC4777495; doi:10.1371/journal.pone.0150610)
Supplement: S1 Dataset — (ZIP) [file pone.0150610.s001.zip › S1 Dataset/ICC_PackB.txt]

11mrks_11_4_14_37_.txt	11pim_11_4_14_59_.txt	11Wand_11_5_15_25_.txt	15mrks_11_5_10_55_.txt	15pim_11_5_15_21_.txt	15Wand_11_6_12_57_.txt	19mrks_11_6_11_42_.txt	19pim_11_6_13_1_.txt	19Wand_11_6_14_54_.txt	23mrks_11_6_13_54_.txt	23pim_11_6_14_31_.txt	23Wand_11_21_13_57_.txt	27mrks_11_6_15_17_.txt	27pim_11_6_15_47_.txt	31mrks_11_6_17_0_.txt	3macA_11_14_11_33_.txt	3mrks_11_4_11_28_.txt	3pim_11_4_11_16_.txt	3Wand_11_4_12_56_.txt	7mrks_11_4_13_5_.txt	7pim_11_4_13_10_.txt	7Wand_11_4_14_42_.txt	Bez(transponiert)
15	-45	84	45	-91	20	61	-74	-64	18	-40	-68	0	-78	-18	-89	40	-79	-6	-22	-20	-13	weich_hart
0	70	65	100	76	-61	53	36	22	-39	70	15	70	75	-15	66	56	72	49	39	39	13	weich_hart
-20	-85	-76	-54	26	-35	28	-60	-32	-60	-50	-48	0	-65	19	-35	-100	-14	-35	51	18	12	weich_hart
10	-90	-19	-78	80	67	35	-59	65	58	80	18	85	-82	9	38	100	-64	16	46	18	20	weich_hart
10	80	45	74	42	47	81	-30	-29	91	70	53	0	55	-8	-59	39	-80	56	34	51	28	weich_hart
-45	-75	-28	41	-68	-24	-40	-49	-31	44	-70	-29	-80	84	7	-20	-74	50	-62	-52	20	-24	weich_hart
55	85	78	94	36	9	25	32	-36	-39	60	-32	100	100	13	-16	-48	-86	53	48	30	-12	weich_hart
0	65	28	61	65	100	87	25	44	46	-80	51	0	85	12	91	100	-85	51	45	40	-12	weich_hart
25	85	76	-75	-36	-64	-15	-14	0	-75	-50	39	-76	-33	-15	-22	59	-67	47	-38	18	-11	weich_hart
0	-75	-15	-41	-69	86	-28	41	0	71	-80	26	0	41	12	48	81	100	-31	15	21	-8	weich_hart
-30	-70	33	-66	-45	29	46	-28	48	51	-40	75	0	-100	-14	-18	76	-88	15	0	-12	-65	weich_hart
0	50	-44	47	36	-27	-18	-27	24	-72	60	-38	0	56	12	-47	-47	-22	14	-38	26	-18	weich_hart
20	75	31	94	-28	0	62	70	45	54	80	31	0	91	11	6	-35	-33	25	42	28	29	weich_hart
-30	-75	-38	-94	-32	-48	-12	-50	0	18	-60	53	0	-76	-13	-94	35	46	-21	-54	-20	-13	weich_hart
5	70	-45	27	-60	-35	-60	-27	0	21	-70	-44	0	-38	-7	62	-44	29	-19	-42	16	-24	weich_hart
-10	50	39	98	-30	-19	85	-74	-31	38	-40	-56	0	-82	-16	-88	100	-26	33	-69	22	13	rund_eckig
0	80	35	100	80	-52	86	36	74	44	70	-29	0	73	-16	19	74	100	60	51	-24	38	rund_eckig
-30	-80	-51	-67	60	-18	25	-50	-2	-66	50	-27	0	-67	22	-42	-64	-74	-54	48	33	8	rund_eckig
5	85	27	-75	55	21	33	-59	61	46	90	24	79	-69	11	16	75	-29	21	44	-36	51	rund_eckig
10	80	36	-71	27	-29	68	-32	-35	64	80	53	0	44	-9	54	-62	-89	62	39	52	38	rund_eckig
-35	-70	59	-74	-34	-20	-54	-49	0	35	-70	82	0	76	14	69	-99	65	-47	51	-27	-8	rund_eckig
40	85	52	61	68	-21	48	-46	-40	-76	60	-33	0	-91	38	35	-33	-86	53	-41	35	-21	rund_eckig
20	65	26	47	81	44	90	32	49	49	90	13	0	86	20	-21	62	69	47	51	18	-24	rund_eckig
20	70	45	-39	-68	-27	-25	-60	0	-68	-50	18	90	-31	-16	-52	50	-69	20	44	33	-15	rund_eckig
0	-70	20	-60	-75	15	-75	-29	0	67	-80	31	0	54	19	-42	62	27	-44	30	45	-14	rund_eckig
-20	-65	55	-59	-67	0	41	-25	33	72	-50	100	0	-100	-16	40	-44	-86	31	-27	-20	-21	rund_eckig
0	-35	-31	67	-52	-38	-38	-56	12	-29	60	25	0	60	6	-48	-40	48	16	-33	-4	-13	rund_eckig
20	90	-51	100	-67	-25	71	67	26	28	80	26	0	39	13	-86	50	-35	33	44	40	14	rund_eckig
0	75	-32	-89	-20	-53	-58	-44	61	21	-60	81	0	-100	-12	-80	60	85	-35	-50	0	-12	rund_eckig
20	75	-56	18	30	-9	-40	-34	35	46	-70	18	0	-53	-7	-60	0	19	-15	-39	-33	-25	rund_eckig
0	-50	-52	75	47	58	-85	73	47	-60	40	69	0	91	16	86	-75	31	35	47	29	0	zackig_fliessend
-20	-50	-36	-100	-68	24	-69	-33	-48	-52	-60	-42	-94	-56	24	-21	45	-58	-52	-25	-22	-26	zackig_fliessend
30	90	51	79	54	29	20	82	53	47	40	31	-65	-69	-13	52	100	71	32	60	-41	36	zackig_fliessend
-15	-85	-29	66	-65	-72	48	85	-5	-44	-80	61	0	73	14	-7	-74	49	-48	-44	-41	-65	zackig_fliessend
-15	-75	-41	34	-24	46	-64	32	0	-41	90	-73	0	-49	14	-51	100	12	-68	-36	-48	-16	zackig_fliessend
80	80	-25	44	31	60	38	34	0	-25	70	-25	0	-71	-18	-84	48	-76	20	47	35	34	zackig_fliessend
-40	-80	-85	-67	-34	-62	-68	46	46	82	-50	29	0	-85	-27	-16	45	100	-47	-54	-41	19	zackig_fliessend
-30	-90	-38	-100	-44	-100	-64	-71	-69	-62	-80	-28	0	-71	-22	-59	-61	-68	-61	-51	-32	0	zackig_fliessend
-15	65	-72	47	56	-31	61	50	-18	78	-40	-14	0	-33	19	48	-48	36	-87	59	45	20	zackig_fliessend
0	75	16	65	47	-42	48	-51	-24	45	70	-20	0	-28	-14	33	-53	-27	42	31	-38	24	zackig_fliessend
20	-45	-72	36	58	25	44	22	-47	-48	50	-73	0	79	18	-24	-64	80	-29	-59	36	22	zackig_fliessend
-15	85	61	-100	-32	59	67	56	-9	44	-50	-60	0	-35	15	66	54	-39	-11	52	-27	13	zackig_fliessend
-20	-80	-73	-100	-59	-45	-54	-82	-40	-29	-70	-20	0	-41	-18	76	42	60	-46	-47	-9	-15	zackig_fliessend
50	80	80	-100	80	44	56	26	0	41	70	-33	0	87	16	48	-35	82	44	47	-45	9	zackig_fliessend
0	75	32	-31	69	-29	53	30	-35	20	70	-21	0	48	12	66	0	37	18	44	21	33	zackig_fliessend
0	80	59	93	49	14	-69	60	41	-22	45	27	0	100	24	32	79	55	27	56	27	68	schnell_langsam
25	70	32	-76	-71	49	-76	-25	0	55	70	-45	0	-46	16	-14	73	-66	-40	-21	18	0	schnell_langsam
15	80	85	64	68	46	52	93	0	90	60	12	0	73	15	11	67	5	33	61	53	55	schnell_langsam
5	-70	52	79	51	-7	-24	22	-42	-14	30	44	0	88	-20	-14	-60	-19	-36	41	-2	0	schnell_langsam
-15	-100	-18	-80	54	-8	-60	21	0	49	-90	7	0	-71	12	-58	-39	-55	22	-46	45	0	schnell_langsam
80	80	89	46	50	31	82	34	60	-6	80	87	0	100	14	-22	100	-16	26	72	25	91	schnell_langsam
-40	75	-31	-92	-41	-67	-76	-28	27	30	-60	-13	0	-49	-31	-21	27	-52	14	-59	31	0	schnell_langsam
0	-80	94	-88	-45	-69	-84	-70	-49	78	-80	-39	-92	-12	-22	-60	-76	-47	9	-41	-25	-44	schnell_langsam
5	80	64	73	60	-41	19	21	-32	-1	-30	5	0	49	-9	31	-1	32	-26	52	29	11	schnell_langsam
-10	-75	-28	89	50	32	-54	-16	-34	-54	80	-45	0	-78	-30	-14	-80	-49	29	72	-35	0	schnell_langsam
30	65	-26	51	75	39	-75	-11	0	-18	60	0	0	90	-4	21	62	41	33	44	35	5	schnell_langsam
-40	55	19	-100	59	-48	-66	66	13	-40	50	-18	-5	-31	-15	27	-56	40	-18	55	26	7	schnell_langsam
0	-80	45	-96	-32	-25	-48	-69	0	-41	-80	-45	-95	-29	-27	-31	-49	-67	-35	-52	-33	0	schnell_langsam
30	85	78	-95	70	14	88	26	0	-12	90	30	100	76	-18	72	44	95	31	78	49	-27	schnell_langsam
40	75	52	48	-51	-45	39	26	0	-1	30	-47	0	49	-8	64	33	40	-22	54	20	15	schnell_langsam
0	-70	-74	-98	-46	60	-39	92	0	-44	50	100	-38	95	20	-80	-33	98	20	-65	-26	-20	takete_maluma
0	-75	-59	-100	-75	-24	-35	-22	0	36	-60	-40	84	38	15	65	40	-93	-51	-24	-20	-33	takete_maluma
0	-75	31	-61	-18	-27	32	90	0	54	50	28	0	52	26	62	100	92	27	47	28	-11	takete_maluma
-10	-80	-82	72	-58	-39	75	-47	-46	46	50	20	0	-9	-21	-76	-100	84	-40	32	-18	-38	takete_maluma
0	60	-55	-88	50	-41	-87	-20	0	62	-70	-80	0	-38	16	31	45	85	-36	-48	-73	-41	takete_maluma
0	80	-78	80	45	49	47	30	0	35	70	-18	0	-72	15	-35	54	100	16	-42	28	14	takete_maluma
-35	-95	-41	-89	-21	55	-66	-41	0	44	-40	60	0	-36	-27	-84	32	-100	-68	-64	-16	-21	takete_maluma
0	-85	-24	-75	-26	-27	-69	-62	-28	-31	-70	-14	-53	-9	-18	-61	-45	87	-53	-51	42	35	takete_maluma
35	-100	-87	91	51	-39	52	18	0	-47	50	56	-35	10	18	16	100	-98	26	51	22	16	takete_maluma
0	-60	-15	78	82	-38	16	-59	0	-79	70	-25	80	30	19	40	-68	100	74	30	-28	-24	takete_maluma
0	75	-40	80	20	-62	-44	11	0	-70	45	-100	0	85	18	-74	-31	100	-25	-47	20	18	takete_maluma
35	80	36	-72	35	49	-35	76	0	-54	70	-11	0	-38	-16	-84	11	-64	18	42	6	-9	takete_maluma
-25	75	44	-95	-11	-26	-80	-60	0	-45	-80	-100	-89	-35	-20	64	45	-86	40	-55	-27	-16	takete_maluma
0	-90	88	75	-51	24	91	30	0	42	80	38	20	65	15	-71	-44	-100	44	48	32	52	takete_maluma
0	-80	42	-58	-44	-52	65	36	0	74	60	100	0	56	20	-60	32	100	24	-32	28	45	takete_maluma
0	80	82	-71	31	-39	79	-90	0	-47	62	-100	0	8	-24	85	100	-100	-18	70	28	25	bouba_kiki
-45	-75	49	100	86	-58	38	22	0	44	60	36	0	-38	-12	-70	34	84	-33	59	26	27	bouba_kiki
0	-75	-16	-80	38	79	-47	-85	0	-51	40	-26	0	-11	-32	-100	-100	0	41	-54	-24	8	bouba_kiki
0	-60	91	-92	34	-48	-94	32	-36	60	50	-33	-67	-28	22	74	34	-96	27	-38	15	35	bouba_kiki
-5	70	55	67	-39	-36	73	20	0	-42	70	74	0	49	-12	-59	65	-87	-32	60	60	31	bouba_kiki
15	85	89	-56	-68	100	-49	-33	0	88	80	18	0	33	-14	56	-100	-98	-27	-40	-32	-14	bouba_kiki
0	-50	46	-88	45	-53	35	47	18	-45	-40	-52	0	40	27	82	-60	-100	-45	61	24	21	bouba_kiki
-25	-80	28	99	34	73	96	60	0	41	-70	100	0	-12	18	59	32	89	-52	69	-29	-58	bouba_kiki
0	-80	86	-94	-54	49	-56	-19	0	-74	60	-10	0	-39	-19	-22	55	89	-39	-53	-26	-13	bouba_kiki
20	-65	-20	-75	-60	28	-73	68	0	-59	80	52	0	10	-19	-70	-51	0	-45	40	34	25	bouba_kiki
20	75	48	-74	-48	-49	-61	-18	0	-45	50	32	-70	4	-25	75	34	-87	60	-46	-20	-12	bouba_kiki
0	-85	-25	-62	-27	21	30	-82	0	-60	70	26	0	-32	18	74	-69	-53	-20	-42	-13	9	bouba_kiki
0	-70	-29	99	27	-25	89	50	0	-46	-70	100	-10	0	24	-99	49	100	-35	58	20	16	bouba_kiki
25	-80	-76	-78	-30	-27	-92	-26	0	33	70	-26	0	0	-13	84	19	-92	55	-41	-28	-49	bouba_kiki
-25	80	-41	-58	36	-33	-48	-27	0	25	80	-100	80	-10	-13	60	0	-100	16	-33	-29	-56	bouba_kiki
