# Supplementary material for: Shaking Takete and Flowing Maluma. Non-Sense Words Are Associated with Motion Patterns
Source: PLoS One. 2016 Mar 3;11(3):e0150610. doi: 10.1371/journal.pone.0150610 (PMC4777495; doi:10.1371/journal.pone.0150610)
Supplement: S1 Dataset — (ZIP) [file pone.0150610.s001.zip › S1 Dataset/ICC_PackC.txt]

12mrks_11_4_14_54_.txt	12pim_11_4_15_30_.txt	12Wand_11_6_9_57_.txt	16mrks_11_5_11_18_.txt	16pim_11_6_9_51_.txt	16Wand_11_6_13_54_.txt	20mrks_11_6_12_24_.txt	20pim_11_6_13_27_.txt	20Wand_11_6_15_13_.txt	24mrks_11_6_14_19_.txt	24pim_11_6_14_53_.txt	24Wand_11_21_14_28_.txt	28mrks_11_6_15_36_.txt	28pim_11_6_16_0_.txt	32mrks_11_10_16_19_.txt	4macA_11_21_14_0_.txt	4mrks_11_4_11_44_.txt	4pim_11_4_11_59_.txt	4Wand_11_4_13_15_.txt	8mrks_11_4_13_33_.txt	8pim_11_4_13_36_.txt	8Wand_11_4_15_17_.txt	Bez(transponiert)
-30	-40	-58	-25	-65	0	-65	-80	10	-35	-33	-25	-28	0	20	-64	-54	-28	0	-61	-45	52	weich_hart
40	20	41	39	99	100	53	40	25	55	80	44	20	-41	80	75	88	67	0	100	42	22	weich_hart
-10	0	47	-48	38	0	-36	-27	10	15	72	33	55	-20	60	12	-48	26	0	16	33	36	weich_hart
10	-15	58	26	91	0	29	35	5	25	33	38	6	-61	30	56	28	55	38	-69	40	34	weich_hart
30	25	16	-31	79	0	40	12	10	50	72	40	4	-41	30	58	20	71	14	-19	55	-34	weich_hart
-50	-25	67	38	74	0	25	-31	20	30	54	-35	-4	20	50	15	-82	0	-42	-100	42	32	weich_hart
-10	-50	39	30	-48	0	-35	14	30	0	30	-21	-41	-39	30	19	45	34	0	-100	54	32	weich_hart
30	20	27	-19	69	100	70	20	-30	30	28	32	19	50	10	38	53	14	41	-31	72	28	weich_hart
-20	45	46	35	-14	-100	-25	-40	5	15	-61	-14	-10	-22	-60	-35	-9	0	-25	-67	-39	-33	weich_hart
27	35	55	33	100	56	35	20	-25	40	44	72	14	50	20	75	45	-31	22	100	49	46	weich_hart
16	-25	-39	-53	-68	0	-35	-15	10	30	-61	35	-10	-41	-20	-30	48	0	-18	-88	-62	-34	weich_hart
20	-20	-15	39	-66	-100	18	20	-10	-30	-32	40	11	-45	-10	-67	19	0	-27	24	41	32	weich_hart
-26	-50	-13	-9	45	0	-26	-24	25	0	-40	21	-13	-30	-30	-59	-82	31	36	-100	-60	-34	weich_hart
34	-50	-52	40	-68	0	-35	-31	0	0	-52	27	-30	40	-20	46	-35	-27	0	-24	-55	31	weich_hart
-20	20	-13	-46	-98	0	31	40	20	10	41	-22	10	47	80	-32	-19	0	18	-29	44	-20	weich_hart
-70	0	-58	-25	-52	0	-40	-35	25	-25	-20	-36	-16	-10	-10	-14	-66	24	20	-49	67	70	rund_eckig
24	0	72	51	71	0	-49	22	25	30	72	100	20	-49	80	60	70	66	0	100	51	27	rund_eckig
-10	0	-15	-42	56	0	34	-9	25	10	-32	32	45	52	50	-33	-60	-27	0	68	64	-47	rund_eckig
20	0	66	36	90	0	39	40	25	50	-68	46	19	-65	50	-16	-41	64	0	-34	-54	27	rund_eckig
30	0	13	30	67	0	28	27	20	20	100	40	19	44	30	38	100	75	0	-25	54	32	rund_eckig
-58	25	94	34	82	0	10	-46	30	25	62	-29	4	20	40	58	33	0	21	-100	49	24	rund_eckig
-20	0	31	29	26	0	-35	20	30	0	-36	-32	0	49	20	34	-88	0	18	-100	-56	-26	rund_eckig
30	0	28	26	41	0	45	25	30	30	-20	35	31	-31	10	88	61	12	25	-26	31	24	rund_eckig
-60	80	52	41	6	0	-50	-53	50	15	100	-31	10	30	-10	-22	78	8	0	-59	33	-32	rund_eckig
19	35	45	20	82	0	60	26	30	20	80	62	9	14	20	-33	31	15	11	100	47	47	rund_eckig
31	0	-45	-41	-55	0	-25	10	10	30	-41	27	30	29	20	-72	32	-35	0	100	-61	-39	rund_eckig
16	0	-11	44	58	0	-28	10	25	-25	-21	35	-14	32	-20	-44	-15	0	31	19	61	33	rund_eckig
-50	-45	-11	-34	28	0	20	-8	25	-25	-20	40	-26	30	-30	-24	-88	31	0	-100	-67	29	rund_eckig
30	60	-66	39	-82	0	-59	-10	50	-40	33	-31	-49	-47	-40	20	22	-31	-22	61	-46	41	rund_eckig
-56	0	-18	-40	0	100	14	15	20	-25	58	-27	10	47	0	92	40	-24	0	-41	66	-27	rund_eckig
69	0	39	34	68	0	70	68	30	40	36	24	25	-20	20	49	38	-25	0	96	-46	-52	zackig_fliessend
-11	-20	-62	40	-29	0	39	-71	25	-20	-30	-100	-30	-29	-70	-48	-73	-40	-31	-100	47	-39	zackig_fliessend
40	60	28	45	-69	0	-58	27	25	-15	-25	-31	-20	50	-70	-11	46	12	0	-11	-71	-36	zackig_fliessend
-30	30	-78	-44	-91	-100	38	-21	20	-30	54	-25	55	80	-40	26	60	-84	0	54	56	-42	zackig_fliessend
-30	0	-38	-22	-26	0	32	-35	15	-25	-61	-38	26	48	-20	-35	35	-79	13	-40	-64	47	zackig_fliessend
30	-40	-58	-36	-65	-100	10	44	30	-25	-32	0	-7	40	-10	-29	-58	-45	0	100	-56	-42	zackig_fliessend
30	0	-20	22	-18	0	50	20	30	15	-66	29	24	-51	10	-18	-34	0	0	56	52	-48	zackig_fliessend
-20	-20	-73	27	-56	0	40	20	35	-40	24	-29	-49	-38	-20	-19	-73	0	-19	38	-36	-24	zackig_fliessend
74	-100	-53	20	100	0	30	20	20	0	75	34	-30	-29	20	26	-24	-93	-18	-26	-31	-48	zackig_fliessend
-53	-65	11	-29	-92	0	-50	-64	30	-40	-61	-47	-27	-44	-20	25	-12	18	0	-100	-47	-39	zackig_fliessend
49	0	26	45	76	0	45	9	30	-20	62	-26	-30	-45	10	56	65	31	0	-100	60	-32	zackig_fliessend
-30	0	4	-45	-60	0	68	20	-20	35	-28	-36	0	21	10	64	45	-7	-31	-35	-40	-22	zackig_fliessend
38	45	16	27	58	0	31	16	-20	45	-20	25	12	30	30	-13	-66	-33	0	-55	-55	-41	zackig_fliessend
-10	65	67	-44	60	0	-27	10	30	-20	16	39	32	20	10	-52	-66	31	0	-20	55	-35	zackig_fliessend
49	0	9	-20	98	0	-19	-22	-20	-30	-48	31	-30	54	-20	-25	58	0	-27	66	-52	-24	zackig_fliessend
88	40	82	32	75	100	50	100	20	30	75	33	32	30	20	33	68	0	0	100	65	46	schnell_langsam
-20	20	-58	-13	-55	0	-13	16	-25	-40	-21	-59	-30	-19	20	-66	-80	-82	-33	-100	-45	-31	schnell_langsam
10	30	25	33	-9	0	-44	30	10	0	41	27	0	49	30	-52	79	0	0	100	-55	48	schnell_langsam
-50	-15	-94	-36	-34	0	-19	-20	20	-40	-34	20	-56	29	0	15	-40	-91	0	-32	-49	-39	schnell_langsam
20	0	-59	-32	-12	0	-25	-21	-30	-40	-28	-24	-21	-26	-10	-21	-40	-69	-11	-51	-56	-50	schnell_langsam
68	55	-47	-41	42	0	20	40	20	-70	-24	42	-31	-10	20	59	92	0	0	100	39	34	schnell_langsam
50	0	14	-33	89	0	0	20	40	35	35	34	-26	58	20	-11	-27	-59	0	76	-52	-46	schnell_langsam
20	-15	-44	28	26	0	-30	26	25	-45	-25	-19	-12	41	-20	-29	-40	0	0	60	45	27	schnell_langsam
74	50	-49	36	93	0	25	40	10	15	-25	32	-10	33	-30	74	79	25	16	26	41	53	schnell_langsam
-39	-45	33	-35	-16	0	-45	-35	-35	-35	-20	-25	-8	-46	-50	-45	-47	0	0	-100	47	36	schnell_langsam
60	10	-9	39	96	0	0	-40	35	-20	-32	32	-10	-39	-20	19	-18	0	28	100	16	51	schnell_langsam
7	-20	66	24	26	100	-12	10	15	25	10	-52	28	-34	10	11	51	0	52	55	-49	34	schnell_langsam
52	-15	9	27	71	100	40	41	30	20	40	34	-9	-14	-20	-9	89	-53	27	24	-78	34	schnell_langsam
-13	15	20	44	-14	0	-33	-35	-20	-45	-36	35	8	-31	10	-31	15	-66	28	40	-58	-64	schnell_langsam
69	0	-9	-45	75	0	-11	-78	30	-20	50	46	-30	26	10	18	30	0	-24	58	74	39	schnell_langsam
46	0	69	54	100	100	-35	30	30	-10	42	40	45	20	0	25	100	51	-20	100	46	-40	takete_maluma
-20	0	-87	35	-92	0	30	-58	-35	-35	-22	-100	0	40	0	-73	-100	0	-25	-100	-39	-26	takete_maluma
10	30	-45	36	-54	-100	64	25	25	-10	36	47	-29	59	0	-51	68	-20	0	-39	-46	25	takete_maluma
-59	0	24	-39	-66	-100	50	-65	20	-10	-35	-31	-20	40	0	71	-73	-84	-11	27	-47	39	takete_maluma
-40	0	-59	-53	-55	100	55	0	15	-10	-10	49	-31	-35	0	-79	-66	-85	25	96	44	-38	takete_maluma
30	-60	-86	-39	-15	-100	-35	25	20	0	-50	72	-34	-30	0	69	80	0	0	100	-45	34	takete_maluma
30	30	-55	31	-13	-100	65	5	40	-10	38	44	-31	41	0	-49	-92	-42	34	100	-39	44	takete_maluma
-20	45	-60	-20	-26	0	55	-10	40	-10	51	-74	28	65	0	-79	-58	0	-20	49	-29	-28	takete_maluma
66	-25	-61	26	100	0	20	-5	-5	0	47	26	20	46	0	85	46	0	0	64	-34	50	takete_maluma
-65	-25	-47	-51	-100	-100	-40	47	40	-10	67	-40	-54	20	0	-88	-50	36	-27	-47	-35	-24	takete_maluma
86	20	32	41	87	-100	-35	16	25	-10	35	27	20	34	0	61	-18	53	11	-100	54	-42	takete_maluma
-30	-15	-47	-38	-40	100	20	10	20	-10	26	-45	-20	40	0	36	64	67	-49	-29	-54	18	takete_maluma
53	-20	59	27	-20	0	0	21	25	-30	-20	-41	26	-25	0	25	27	0	0	22	-40	31	takete_maluma
14	-5	40	60	18	100	-39	10	-15	-15	-25	8	22	34	0	-25	11	58	0	-27	-35	-59	takete_maluma
-11	0	-45	-53	32	0	-51	39	30	-10	-78	54	20	10	0	12	40	0	-28	64	-58	-51	takete_maluma
-31	0	-80	-39	-12	-100	45	-20	-25	15	30	-40	25	-20	0	42	73	0	0	-100	34	33	bouba_kiki
-30	0	75	-21	55	0	-38	26	-25	25	39	100	0	30	0	82	100	89	28	100	41	22	bouba_kiki
10	-10	-71	-28	55	-100	-48	-15	-20	15	-30	-25	-45	50	0	-75	-86	0	0	16	38	-29	bouba_kiki
-62	0	73	49	30	-100	40	10	-20	10	34	33	-22	-53	0	-91	64	0	0	-18	30	49	bouba_kiki
30	0	65	-49	61	-100	-51	0	10	10	40	46	-24	25	1	-34	93	0	16	-100	-39	-42	bouba_kiki
-20	45	78	44	87	100	30	-51	-25	0	80	-61	-12	30	0	-46	-69	-44	0	-100	31	-39	bouba_kiki
-20	50	-49	-34	25	-100	-45	10	-40	15	33	46	-32	10	0	35	20	0	36	-100	36	29	bouba_kiki
10	35	61	-21	66	0	-45	19	-35	10	24	85	-31	41	0	66	69	39	20	-42	48	-29	bouba_kiki
-40	-30	66	-44	-100	0	25	15	20	0	60	-28	-20	40	0	-38	-20	-64	0	-59	-39	74	bouba_kiki
42	40	-44	48	100	-100	35	-11	-40	10	-60	59	-32	61	0	100	82	0	0	52	33	16	bouba_kiki
-55	30	22	-47	-79	-1	35	-44	-40	10	-49	46	-20	-40	0	-80	40	0	-26	100	-28	26	bouba_kiki
50	20	-56	-38	66	100	-34	-5	-20	10	-31	71	20	30	0	-81	41	0	-47	46	-41	34	bouba_kiki
-46	-35	54	-21	49	-100	0	-14	-25	30	-30	38	25	20	0	75	-10	-62	0	-22	-61	27	bouba_kiki
22	40	-35	36	-34	100	36	0	-15	15	-40	9	31	40	0	75	16	0	-28	28	-44	-47	bouba_kiki
20	0	-49	40	-100	67	30	-40	-35	10	96	-44	-20	0	0	-70	-40	-47	31	-56	-66	-48	bouba_kiki
