# Supplementary material for: Shaking Takete and Flowing Maluma. Non-Sense Words Are Associated with Motion Patterns
Source: PLoS One. 2016 Mar 3;11(3):e0150610. doi: 10.1371/journal.pone.0150610 (PMC4777495; doi:10.1371/journal.pone.0150610)
Supplement: S1 Dataset — (ZIP) [file pone.0150610.s001.zip › S1 Dataset/ICC_PackD.txt]

13mrks_11_4_15_26_.txt	13pim_11_4_15_46_.txt	13Wand_11_6_10_48_.txt	17mrks_11_5_11_59_.txt	17pim_11_6_10_50_.txt	17Wand_11_6_14_15_.txt	1Ala_11_17_18_42_.txt	1Ala_11_17_21_12_.txt	1Ala_11_21_13_39_.txt	1alex_11_5_11_15_.txt	1macA_11_14_10_36_.txt	1mrks_11_4_10_23_.txt	1Wand_11_4_10_34_.txt	21mrks_11_6_12_58_.txt	21pim_11_6_13_52_.txt	21Wand_11_6_15_59_.txt	25mrks_11_6_14_32_.txt	25pim_11_6_15_12_.txt	29mrks_11_6_15_56_.txt	29pim_11_6_16_24_.txt	33mrks_11_14_10_42_.txt	5macA_11_21_14_25_.txt	5mrks_11_4_12_19_.txt	5pim_11_4_12_21_.txt	5Wand_11_4_13_43_.txt	9mrks_11_4_13_50_.txt	9pim_11_4_13_58_.txt	9Wand_11_5_10_49_.txt	Bez(transponiert)
0	22	-40	87	36	61	51	45	0	32	34	82	18	12	100	-30	81	73	76	60	65	53	42	33	-69	34	35	21	weich_hart
-60	-28	-55	-67	-22	-32	-58	-45	30	-32	-50	70	-28	11	-84	-51	-25	-66	-54	-30	-20	21	-31	-25	-36	21	16	-9	weich_hart
-44	-24	-35	48	55	-24	-65	14	0	35	-69	-49	29	24	-47	21	-19	-48	28	50	-65	80	27	30	-22	24	-29	22	weich_hart
48	33	13	78	65	85	52	32	30	25	-78	42	-26	47	61	52	-18	35	-44	-20	90	80	48	40	50	-22	-22	16	weich_hart
-48	28	-55	-72	-82	-60	40	-94	10	-31	-36	-72	39	-100	48	-35	29	-73	-72	38	-51	-20	-34	-35	-51	-25	-34	34	weich_hart
27	-34	45	-51	-32	68	-29	-45	10	-28	35	-48	26	0	-59	62	-48	-53	56	40	53	61	-38	-34	35	-15	33	-9	weich_hart
-22	-38	-45	44	45	55	33	-68	0	-15	-35	33	30	40	79	-65	-65	45	28	30	39	30	-29	20	-58	25	42	1	weich_hart
44	-25	55	46	58	73	50	-27	10	-52	50	-66	0	56	41	31	40	53	40	40	-40	85	28	7	-46	16	18	10	weich_hart
-49	-34	5	-35	-29	-20	-44	-31	-30	35	-52	-67	-45	21	-53	-82	-40	-52	-48	30	38	-42	-64	-15	60	31	7	-13	weich_hart
49	42	35	52	78	94	46	26	0	34	34	94	-48	-42	76	42	35	59	-52	60	55	20	56	36	28	24	21	-7	weich_hart
79	32	25	31	-41	67	-56	-35	-40	-53	-40	78	32	11	-27	-50	-15	51	40	-46	39	34	-50	55	31	16	-18	40	weich_hart
33	-31	-35	-58	-74	-33	52	54	-10	75	-64	40	31	25	40	14	25	65	38	-45	10	44	46	-26	81	16	18	15	weich_hart
24	-31	20	40	-26	18	-52	-54	20	-41	-34	-53	0	-59	46	-41	0	-53	-44	-54	-40	-59	-21	-40	-24	22	-33	20	weich_hart
53	-42	-45	36	10	8	40	-2	20	-35	-50	-44	-40	22	-60	-30	11	34	15	60	21	30	16	15	22	22	31	29	weich_hart
25	-33	-47	-29	-33	40	-51	-41	0	-32	40	-53	38	-53	54	30	-26	41	-66	40	44	31	-31	30	-45	-25	18	11	weich_hart
65	-32	10	79	28	18	64	28	0	45	30	68	48	14	39	-75	41	49	89	50	-45	67	33	-18	-64	28	45	29	rund_eckig
-66	-28	-60	-64	-48	-73	-62	-79	0	-28	-68	55	-21	0	47	-65	-65	-60	-48	-50	-35	34	18	-30	-36	36	18	16	rund_eckig
-15	-31	35	-61	46	41	-66	25	0	36	-66	64	60	26	68	-9	-41	-53	40	-30	-30	60	-31	25	26	24	21	25	rund_eckig
20	28	20	-45	59	80	53	27	0	42	-27	69	-42	28	53	40	10	-33	-52	-26	75	71	41	40	56	20	-34	18	rund_eckig
-54	-31	-65	-39	-41	-69	38	0	10	-72	-82	-44	41	-59	64	-69	45	-54	-54	31	-60	-30	-52	-34	-46	-19	-66	73	rund_eckig
53	-36	50	-60	0	100	52	-33	-20	-55	-50	-31	53	20	42	33	-71	44	-31	-40	53	51	-34	-35	-34	15	34	-7	rund_eckig
31	-26	30	46	56	74	41	19	0	64	-55	49	28	42	56	-70	12	25	-59	20	69	42	65	-21	-66	-14	16	7	rund_eckig
52	-40	60	-38	40	90	44	0	10	-22	42	-56	42	33	39	26	27	44	52	40	-10	25	29	30	-45	-45	25	9	rund_eckig
33	-39	25	-36	45	64	-42	-35	20	27	-66	45	-62	19	-25	-87	-35	-44	50	30	62	-49	-48	-20	46	20	25	16	rund_eckig
-51	-46	-25	58	-86	11	48	21	0	-58	72	80	-26	-40	39	66	12	38	-38	42	15	20	41	40	51	16	35	15	rund_eckig
61	21	35	39	59	71	-61	41	31	-24	40	59	29	12	40	-48	34	38	39	-51	46	41	-53	80	45	-34	7	45	rund_eckig
39	41	35	-69	-40	-53	60	25	10	49	60	-45	48	47	-56	-26	14	58	58	-35	-20	51	32	-41	78	14	22	15	rund_eckig
-60	-28	35	-48	41	22	38	0	10	-20	-81	51	100	-65	-34	-51	64	38	42	-46	-25	-49	-21	-35	13	-26	-38	12	rund_eckig
-38	-42	55	42	39	91	-49	-32	0	47	-81	-24	-33	31	-75	-60	39	-29	40	49	21	30	38	20	26	21	-14	22	rund_eckig
-60	-35	27	60	61	45	-73	-40	20	-52	-68	-34	-47	-49	45	30	8	46	-52	40	80	54	-28	25	-49	41	20	24	rund_eckig
-61	-33	-45	-84	-39	-100	-48	-34	0	-35	-28	52	-44	-27	-98	50	-26	79	-60	-40	-35	-82	-52	-31	76	-10	-10	-21	zackig_fliessend
76	38	70	47	-26	44	-56	32	0	45	61	28	100	-21	-58	22	82	51	60	40	30	-33	-26	40	-25	45	12	-12	zackig_fliessend
-18	45	35	60	-55	41	-62	-22	0	-55	61	75	42	-71	-32	-44	71	-54	-41	-40	70	-73	38	-25	-26	-15	-21	-22	zackig_fliessend
-19	-35	-39	-45	50	-40	-62	26	0	-40	-55	20	-79	-18	-45	-32	61	-44	56	40	-50	-81	-60	-15	-38	-12	18	-22	zackig_fliessend
80	-35	40	47	58	36	-49	-39	20	39	36	69	30	76	-44	51	-55	51	75	-32	81	40	73	40	100	36	45	-55	zackig_fliessend
-58	42	-35	61	42	-62	-38	44	10	55	-76	-39	-100	-19	-53	-33	67	32	54	20	-20	-38	-25	31	-36	22	-41	-22	zackig_fliessend
-62	46	60	39	75	-46	-28	62	-20	16	45	82	50	0	49	70	9	-40	54	-50	-60	-29	32	-21	100	52	19	-18	zackig_fliessend
-61	-30	-30	44	-74	-68	-45	36	-10	46	-61	68	-76	-29	-41	-74	-13	-62	-24	-20	25	-42	-33	-32	42	-20	8	-19	zackig_fliessend
-42	52	-15	41	-42	0	48	26	40	-36	47	-31	64	-14	24	47	51	62	-10	-30	-68	14	49	20	-41	-10	-32	-31	zackig_fliessend
-55	47	-25	-58	-15	-48	-62	-28	-20	51	-56	-72	41	47	64	-46	-53	-51	38	21	-85	-40	-32	-33	-52	22	-33	8	zackig_fliessend
-35	-38	-40	42	-95	0	46	-45	-33	0	44	-51	-44	-20	-51	49	13	-54	35	65	-28	-21	51	-10	-19	44	-27	-20	zackig_fliessend
-30	-33	30	33	75	40	50	-31	20	-24	-84	46	-84	-38	47	-47	-30	56	-42	-20	20	29	-28	-38	-35	-19	-20	-13	zackig_fliessend
74	47	30	74	-62	28	52	44	0	52	49	-53	0	95	33	51	-81	40	56	40	45	60	36	45	-48	-24	48	-15	zackig_fliessend
-41	45	10	-24	-70	-22	38	31	0	-26	-67	-21	40	-65	40	75	-66	52	-50	-54	-14	-30	-59	-26	-51	-11	-36	-18	zackig_fliessend
-62	49	-42	72	-28	21	-59	-35	0	-32	73	-32	67	66	-53	-40	-21	-64	29	-30	-70	-32	54	-25	-44	40	-29	-26	zackig_fliessend
-52	-42	-70	-44	-38	-100	-69	-31	0	-59	-48	-52	-58	-84	-41	-5	-29	-73	-71	-40	-50	-88	-40	-14	-32	-36	0	-39	schnell_langsam
25	51	-46	41	27	82	51	-2	30	41	55	0	100	25	62	39	59	39	-38	30	25	38	79	30	-72	92	11	29	schnell_langsam
22	47	-15	59	33	15	59	-36	0	-55	46	-16	46	-47	46	-29	16	-48	-44	-20	75	-8	-27	-10	25	25	-15	0	schnell_langsam
32	-32	-64	-54	18	-47	-49	-1	30	-49	65	-38	-27	-27	-44	-20	-20	-71	-41	27	-65	-32	-47	32	-80	33	24	1	schnell_langsam
-22	-29	50	33	-44	-11	-59	36	10	44	-56	-53	61	0	27	-24	-38	31	52	13	31	30	65	40	-41	52	40	1	schnell_langsam
-30	39	35	58	-13	-55	40	42	10	36	-52	15	22	46	54	-11	39	38	51	50	-59	81	59	39	-26	-24	0	0	schnell_langsam
48	51	-50	52	35	-22	42	-59	20	-16	-41	-42	0	75	34	68	13	-31	30	-10	41	15	40	55	36	-29	46	4	schnell_langsam
-34	-26	-40	-38	-28	-7	-48	41	-22	35	-68	-28	-75	-76	60	-91	18	-66	24	-20	25	-20	-29	-31	-58	-18	-11	-15	schnell_langsam
67	44	-20	-47	50	22	40	31	20	21	72	16	48	-31	24	61	24	48	66	0	-72	79	69	25	47	10	0	7	schnell_langsam
55	47	30	-22	-11	-52	-71	25	0	38	-61	14	13	-16	-52	-46	-11	-56	40	38	-25	50	33	36	29	28	-42	0	schnell_langsam
-21	-21	-40	45	-86	20	-51	-44	-33	-16	39	-4	27	16	-56	45	67	-47	40	0	-64	22	71	-15	-34	-32	58	-27	schnell_langsam
-16	0	30	40	-45	-21	-62	1	10	22	-55	-16	-78	-30	-59	-52	25	-65	30	-33	20	65	-47	-26	-100	24	0	-19	schnell_langsam
42	64	30	-34	29	9	34	42	20	40	68	24	44	0	28	28	81	47	55	-19	50	86	28	35	36	39	0	8	schnell_langsam
-34	35	-5	29	-73	-16	-54	18	0	0	34	-16	0	0	48	75	-6	-26	41	-21	29	40	35	-21	-100	35	-14	11	schnell_langsam
36	51	-33	49	-68	16	-51	0	0	33	60	-27	59	55	46	-76	9	-32	-27	-30	-86	64	40	-25	21	42	19	-8	schnell_langsam
-59	-44	-40	58	-33	-10	-28	-44	-30	-51	-38	-84	-47	-66	-100	5	33	-60	-100	-30	-100	-46	-62	-20	-59	-56	-36	-12	takete_maluma
72	55	55	53	-20	5	52	47	0	32	100	-53	100	-27	62	0	-72	56	58	30	20	32	81	40	-69	-64	29	-12	takete_maluma
-20	38	45	50	-18	15	69	-24	-10	-46	47	-13	-95	-66	100	0	10	-53	-81	-50	65	-90	-35	34	61	-48	-29	-19	takete_maluma
27	27	-69	-36	26	-5	-47	-46	-30	-78	25	-87	-68	28	100	0	41	-61	-35	21	90	-87	-64	35	-42	-18	9	-15	takete_maluma
62	-33	40	-49	44	100	55	0	10	76	44	42	98	61	48	0	25	75	86	-29	-91	20	54	32	80	39	20	-45	takete_maluma
-68	29	40	52	0	-5	40	-19	10	20	33	58	-58	-74	-49	0	-19	54	66	30	71	0	45	35	-48	10	28	14	takete_maluma
62	49	50	-44	47	5	-54	40	-20	32	-68	34	-100	-52	-100	0	42	-44	-51	-20	42	-39	-40	-21	93	-33	-36	-22	takete_maluma
-82	-18	-50	-56	32	-39	-49	33	-62	26	52	-88	-28	-46	85	0	24	-67	-53	-20	-10	-16	-61	30	35	-10	0	-14	takete_maluma
48	54	-10	41	25	-5	49	35	-40	-41	54	29	89	-28	68	0	-20	32	60	-41	-81	66	80	40	61	-10	0	-24	takete_maluma
60	-19	15	55	69	-62	-47	0	-30	42	-50	-55	31	78	-78	0	14	-59	34	-29	-15	-20	-27	-40	-45	22	15	0	takete_maluma
39	-29	-40	55	-86	-5	-47	-39	-30	-51	-51	-22	93	31	-51	0	-19	28	-52	32	86	-9	75	-30	-44	-69	20	-25	takete_maluma
44	-13	-30	54	-54	44	-54	-34	-10	-88	-49	60	-80	-72	99	0	30	-81	-30	-20	-70	-44	-56	35	-92	20	-31	-13	takete_maluma
-39	65	30	56	-35	5	40	0	-10	38	-42	-31	75	74	91	0	-61	42	30	36	40	76	30	50	44	13	33	-22	takete_maluma
-52	44	-50	-42	-31	-94	-40	31	-20	-36	42	-21	99	67	-72	0	-32	58	-58	-33	-35	-10	-48	-25	-59	36	10	-25	takete_maluma
45	56	20	39	61	50	-64	0	-20	56	-56	62	-95	60	100	0	-9	-48	-44	-40	52	-34	75	-36	84	-46	-10	-20	takete_maluma
51	47	40	-48	-84	-10	-55	58	-20	44	-61	-24	13	59	100	-5	40	80	-95	40	90	65	76	-21	-65	50	42	15	bouba_kiki
-16	-45	34	-62	-20	-5	52	-66	0	-46	-100	-31	-100	25	-49	0	-74	-39	-36	-30	20	-34	39	45	-74	-67	25	13	bouba_kiki
18	-33	-45	-31	30	15	50	25	-10	-28	-48	73	-93	72	-100	0	10	53	-60	40	-60	81	-55	-33	28	38	-28	18	bouba_kiki
-33	-16	54	-48	-15	-5	-62	62	-30	55	-66	-25	60	12	-100	0	40	-51	-100	20	-45	99	61	45	61	36	-19	14	bouba_kiki
-67	40	-60	41	-21	-100	53	0	20	-80	-58	-15	-88	-74	-59	0	21	-79	-79	40	-89	-20	27	44	-60	-40	31	35	bouba_kiki
12	-28	-30	67	0	5	32	20	10	-52	68	-84	-30	74	36	0	-15	-45	28	30	-84	0	44	-30	-51	-33	-31	-13	bouba_kiki
-49	-46	-30	-44	30	-5	-39	-54	-20	-24	50	-31	-100	-52	100	0	44	-45	-64	20	78	51	20	-29	-78	30	-42	19	bouba_kiki
55	35	55	47	-20	-19	-59	-47	-46	-19	46	-14	30	52	-76	0	21	69	-36	20	35	22	60	-25	-48	-50	0	8	bouba_kiki
47	-45	15	-32	25	-5	60	-36	-50	-27	-61	42	-78	16	-31	0	-39	32	50	50	-46	-60	54	40	-45	-40	0	20	bouba_kiki
-53	22	-25	-55	-54	-34	-54	0	-40	-42	-81	-15	-9	-86	-39	0	18	47	-45	34	15	20	42	-35	58	-29	-16	0	bouba_kiki
55	44	40	-55	88	-5	-58	36	-50	36	33	41	-88	-46	54	0	-20	49	31	-20	62	11	39	45	-52	-24	-29	29	bouba_kiki
62	12	30	46	100	-33	-53	40	-10	81	-54	-18	64	60	-100	0	30	80	-22	-29	70	48	69	50	88	40	-34	8	bouba_kiki
-59	-54	-40	-59	-24	0	-56	0	-10	-39	66	25	-61	-78	62	0	-73	-61	-50	-32	-40	-68	-65	-35	33	16	13	11	bouba_kiki
73	-44	-45	37	39	93	40	-46	-20	35	60	61	-100	-35	-100	0	-15	47	-52	14	40	10	39	-30	48	15	10	24	bouba_kiki
-85	-65	-68	-32	-80	-49	-51	0	-20	35	-54	30	60	-64	-100	0	-10	44	-29	60	56	49	36	-7	-56	39	-20	14	bouba_kiki
