# Supplementary material for: Shaking Takete and Flowing Maluma. Non-Sense Words Are Associated with Motion Patterns
Source: PLoS One. 2016 Mar 3;11(3):e0150610. doi: 10.1371/journal.pone.0150610 (PMC4777495; doi:10.1371/journal.pone.0150610)
Supplement: S1 Dataset — (ZIP) [file pone.0150610.s001.zip › S1 Dataset/R_MovAnalysis.R]

# Motion Analyses for 
# "Shaking Takete and Flowing Maluma.Non-sense Words are Associated with Motion Patterns."
# by Koppensteiner M.,Stephan P., J�schke J.P.M.  
# Algorithms and functions to extract motion measures (i.e., number of maxima, velocity, angle)
# from coordinate data stored during the encoding process

setwd(getwd())


md <-read.table("59_AR_Coord_Dat.txt", header = T, sep = "\t")

# TRANSLATION of landmark names

# Ohr.links -> left ear;Ohr.rechts -> right ear;Kinn -> chin; Schulter.rechts-> right shoulder
# Ellbogen.links -> left elbow; Ellbogen.rechts -> right elbow; Hals -> throat; Stirn -> forehead;  Schulter.links -> left shoulder   # Schulter.links -> left shoulder;  Hand.links -> left hand;Hand.rechts -> right hand;Schwerpunkt-> center of gravity    

names(md)


# (1) sum up vectors, functions takes data.frame (or subset) as argument
# data.frame needs to contain data in the form x,y,z;
# x is x-coordinate (horizontal) and y is y-coordinate (vertical) ;z is not used
sum_up_xy_vecs <- function(df)
{
  res_vec =c()
  dummy_x = 0
  dummy_y = 0
  
  
  for(i in 1:nrow(df))
  {
    for(u in 1:ncol(df))
    {
      elements <- strsplit(as.character(df[i,u]),",") 
      print(elements)
      dummy_x = dummy_x + as.numeric(elements[[1]][1])
      dummy_y = dummy_y + as.numeric(elements[[1]][2])
      
    }
   
    res_vec[i] <- paste(dummy_x,dummy_y,"1",sep=",")
    dummy_x = dummy_y = 0
  }
  
  res_vec
}
# (2) distance between two coordinate-vectors
# arguments are two strings containing coordinates represented as x,y,z
dist_xy_coords <- function(coord1, coord2)
{
  ele_vec1 <- strsplit(as.character(coord1),",") 
 
  ele_vec2 <- strsplit(as.character(coord2),",")
  
  
  vec1_x =  as.numeric(ele_vec1[[1]][1])
  vec1_y =  as.numeric(ele_vec1[[1]][2])
  
  vec2_x =  as.numeric(ele_vec2[[1]][1])
  vec2_y =  as.numeric(ele_vec2[[1]][2])
  
  return( sqrt((vec1_x - vec2_x)**2 + (vec1_y - vec2_y)**2) )
  
}

# (2b) distances between 2 vectors (i.e., R datastructure); functions has 2 arguments, two x,x,z coordinate-vectors
# and calculates distances between elements having the same index
dist_xy_vecs <- function(vec1, vec2)
{
  res_vec =c()
  
  
  for(i in 1:length(vec1))# vec1 and vec2 have to have same length
  {
   
      res_vec[i] <- dist_xy_coords(vec1[i],vec2[i])
  }
  
  res_vec
}

# (3) direction vector-coordinates between two landmark-coordinates (represented as string x,y,z), 
direction_xy_coords <- function(coord1, coord2)
{
  ele_vec1 <- strsplit(as.character(coord1),",") 
  ele_vec2 <- strsplit(as.character(coord2),",")
  
  vec1_x =  as.numeric(ele_vec1[[1]][1])
  vec1_y =  as.numeric(ele_vec1[[1]][2])
  
  vec2_x =  as.numeric(ele_vec2[[1]][1])
  vec2_y =  as.numeric(ele_vec2[[1]][2])
  
  return( paste(vec2_x - vec1_x,vec2_y - vec1_y,"1",sep=",") )
  
}

# (3b) direction vector-coordinates between 2 vectors (R-datastructure) containing x,y,z vector-coordinates;
# determines direction vector-coordinates between elements having the same index
direction_xy_vecs <- function(vec1, vec2)
{
  res_vec =c()
  
  
  for(i in 1:length(vec1))# vec1 and vec2 have to have same length
  {
  
   
    res_vec[i] <- direction_xy_coords(vec1[i],vec2[i])
  }
  
  res_vec
}


  
#(4) yields distances between frames on the basis of flexible reference points;
# first frame is first reference point and stays the reference point until the 
# distance between it and a subsequent point reaches a maximum; then this point
# becomes the new reference point and the procedure starts again;
# Therefore, the algorithm yields amplitudes of maximal deviations from flexible reference points
ampli_flex_ref <- function(vec)
{
    last_max <- vec[1]# first element (=frame) is reference point
   
    res_vec <- rep(0,times=length(vec))
    
    for(i in 1:(length(vec)-1))
    {
      # Want ot filter all direction vectors? Then uncomment following lines.
      #res_vec[i +1] <- dist_xy_coords(vec[i+1],last_max)
      
      if (dist_xy_coords(vec[i],last_max) > dist_xy_coords(vec[i+1],last_max))
         {
        
        # Want ot filter all direction vectors? Then uncomment following lines.
        #last_max <- vec[i]
        #res_vec[i +1] <- dist_xy_coords(vec[i+1],last_max)
        
        # Filter maximum distance vectors only; use the following line; otherwise don't use it
        res_vec[i]<- dist_xy_coords(last_max, vec[i])
        last_max <- vec[i]
         }
    }
    
    res_vec
  
  
}

#(5) the same as in (4) with the only difference that the algorithm yields direction vector-coordinates
# instead of amplitudes
vec_flex_ref <- function(vec)
{
  last_max <- vec[1]# first element (=frame) is reference point
 
  res_vec <- rep(0,times=length(vec))
  
  for(i in 1:(length(vec)-1))
  { 
    # Want ot filter all direction vectors? Then uncomment the following line.
    #res_vec[i +1] <- direction_xy_coords(vec[i+1],last_max)
    
    
    if (dist_xy_coords(vec[i],last_max) > dist_xy_coords(vec[i+1],last_max))
    {
      
      # Want ot filter all direction vectors? Then uncomment following lines.
      #last_max <- vec[i]
      #res_vec[i +1] <- direction_xy_coords(vec[i+1],last_max)
      
      # Filter maximum distance vectors only; use the following line
      res_vec[i]<- direction_xy_coords(last_max, vec[i])
      last_max <- vec[i]
    }
  }
  
  res_vec
  
  
}

#(6) calculates angles between two vectors (R-datastructure) 
vec_cos_phi <- function(vec1, vec2)
{
  cos_phi <- NA
  
  vec1 <- strsplit(vec1,",")
  vec2 <- strsplit(vec2, ",")
  
  skalar <- (as.numeric(vec1[[1]][1]) * as.numeric(vec2[[1]][1])) + (as.numeric(vec1[[1]][2])* as.numeric(vec2[[1]][2]))
  len1 <- as.numeric(vec1[[1]][1])**2 +  as.numeric(vec1[[1]][2])**2
  len2 <- as.numeric(vec2[[1]][1])**2 +  as.numeric(vec2[[1]][2])**2
  
  if (len1 == 0 || len2 == 0)
  {
    
    cos_phi = 1
  }
  else
  {
    cos_phi = skalar/ (sqrt(len1)* sqrt(len2))
    
  }
  cos_phi <- acos(cos_phi)
  return(cos_phi * 180/pi)# in degrees instead of radians
}

# (6b) angles between 2 vectors (R-datastructure) containing x,y,z vector-coordinates;
vec_cos_phi_vecs <- function(vec1, vec2)
{
  res_vec =c()
  
  
  for(i in 1:length(vec1))# vec1 and vec2 have to have same length
  {
    
    
    res_vec[i] <- vec_cos_phi(vec1[i],vec2[i])
  }
  
  res_vec
}

#(7) calculate angels between successive datapoints (represented as a,b,c)
# and stores values in vector (R-datastructure); variable vec should contain successive coordinates without 0-values
get_angles <- function(vec)
{
  res_vec <- c()
  
  for (i in 2:length(vec))
  {
    res_vec[i] <- vec_cos_phi(vec[i],vec[i -1])
    
  }
  
  return (res_vec)
  
}

# (8) counts distances (here:time elapsed between maxima) between values that are not 0
# can be used to calculate velocity by dividing amplitude vector (see 5) by the vector this function yields
count_frames_between_amplis <- function(vec)
{
  counter =0 
  res_vec <- rep(0,length(vec))
  
  for (i  in 1:length(vec))
  {
    counter = counter +1
    
    if (vec[i] > 0)
    {
      res_vec[i] <- counter
      counter = 0 
    }
   
  }
  
  return (res_vec)
  
  
}

#(9) Find out if there is a local  maximum
is_max <- function(val1, val2, val3)
{
  if (val1 < val2 && val3 <= val2)
     {
      return (T)
     }
     else
     return (F)

}

#(9b) Find out if there is a local  maximum
is_max_inv <- function(val1, val2, val3)
{
  if (val1 <= val2 && val3 < val2)
{
  return (T)
}
else
  return (F)

}

#(10) Find out if there is a local minimum 
is_min <- function(val1, val2, val3)
{
  if (val1 >= val2 && val3 > val2)
{
  return (T)
}
else
  return (F)

}

#(10b) Find out if there is a local minimum 
is_min_inv <- function(val1, val2, val3)
{
  if (val1 > val2 && val3 >= val2)
{
  return (T)
}
else
  return (F)

}


############################# SAMPLE Code ###################################### 


# (a) sum up vital points of stick-figure (see Koppensteiner, 2013)
# Stirn = forehead; Hand links = left hand; Hand.rechts = right hand; Schulter.links = left shoulder;
vital_coords_summed <- sum_up_xy_vecs(md[,c("Stirn","Hand.links","Hand.rechts","Schulter.links")])

# (b) determine number of maxima 
amplis <- ampli_flex_ref(vital_coords_summed)# yields vector of maximal deviations from flexible reference points; no maximum = 0
amplis_max <- amplis[amplis > 0]# remove all 0 values
num_amplis <- length(amplis_max)# length of vector without 0 values is number of maxima
print (num_amplis)

# (c) determine velocity
dist_to_max_amplis <- count_frames_between_amplis(amplis)# counts distances from maximum to maximum in amplis vector; see (b) and (8)
velocities <- amplis[amplis>0]/dist_to_max_amplis[dist_to_max_amplis>0] # amplis vector divided by distance vector gives velocities;  values being not 0 are removed
mean_vel <- sum(velocities)/num_amplis # summing velocities and dividing it by the number of apmlitudes (=amplis) gives average velocity
print(mean_vel)

# (d) calculate angles between motion vectors
vecs <- vec_flex_ref(vital_coords_summed)# provides direction vectors between flexible reference points
vecs_red <- vecs[vecs!="0"]# filters all values from x that are not "0"; which are vector-coordinates only
vecs_angles <- get_angles(vecs_red)# calculates angles between successive vectors
mean(vecs_angles[2:length(vecs_angles)])# calculates mean of angels (does not include first value because it is a NA)

# (e) calculate angles between body parts (shoulders and arms) -> Average angle between body parts

# first determine direction vectors between select landmarks
vec_elbow_hand_left <- direction_xy_vecs(md$Hand.links,md$Ellbogen.links)
vec_elbow_hand_right <- direction_xy_vecs(md$Hand.rechts,md$Ellbogen.rechts)

vec_shoulder_elbow_left <- direction_xy_vecs(md$Ellbogen.links,md$Schulter.links)
vec_shoulder_elbow_right <- direction_xy_vecs(md$Ellbogen.rechts,md$Schulter.rechts)

vec_throat_shoulder_left <- direction_xy_vecs(md$Schulter.links,md$Hals) 
vec_throat_shoulder_right <- direction_xy_vecs(md$Schulter.rechts,md$Hals)

# then calculate angles between direction vectors
angle_arm_left <- vec_cos_phi_vecs(vec_elbow_hand_left,vec_shoulder_elbow_left)
angle_arm_right <- vec_cos_phi_vecs(vec_elbow_hand_right,vec_shoulder_elbow_right)

angle_shoulder_left <- vec_cos_phi_vecs(vec_throat_shoulder_left,vec_shoulder_elbow_left)
angle_shoulder_right <- vec_cos_phi_vecs(vec_throat_shoulder_right,vec_shoulder_elbow_right)

# afterwards summing line by line of angles
sum_of_angles <- angle_arm_left+angle_arm_right+angle_shoulder_left+angle_shoulder_right

# average of all these angles is used as an estimate of angularity of body positions (Average Angle of Body Parts in manuscript)
av_angle_bodyparts <- mean(sum_of_angles)
