# Supplementary material for: Shaking Takete and Flowing Maluma. Non-Sense Words Are Associated with Motion Patterns
Source: PLoS One. 2016 Mar 3;11(3):e0150610. doi: 10.1371/journal.pone.0150610 (PMC4777495; doi:10.1371/journal.pone.0150610)
Supplement: S1 Dataset — (ZIP) [file pone.0150610.s001.zip › S1 Dataset/Takete_Maluma_Analyses.R]

# Analyses (R code by Koppensteiner M. and Jaeschke J.P.M)
# "Shaking Takete and Flowing Maluma.
# Non-sense Words are Associated with Motion Patterns".
# by Koppensteiner, Stephan, Jaeschke

setwd(getwd())


			###########   Experiment I  ##############
########### analyses of rating experiment with motion decriptions and motion measures ##########

## LOADING data.frame

tak_mal_dat <-read.table("Takete_Maluma_Dat.txt", header = T, sep = "\t")
names(tak_mal_dat)

# all ratings were done on semantic differentials 
# with opposing pairs on the left and right side.
# this rating-continuum was bounded from below (left-sided) at -100
# and bounded from above (right-sided) at +100 for all opposing pairs.
# for instance:
# a low value on the variable takete_maluma means
# that the stimulus appeared more "takete" while a high
# value means that the stimulus appeared more "maluma"
# a zero value would indicate perfect indifference

# item continuums can be translated this way:
# tak_mal_dat$weich_hart -> soft_hard
# tak_mal_dat$rund_eckig -> rounded_angular
# tak_mal_dat$zackig-fliessend -> jerky_fluent
# tak_mal_dat$schnell_langsam -> slow_fast

# motion measures:
#  tak_mal_dat$maxima => estimate of how many maxima a stick-figure reaches during a sequences of behavior;
#     more maxima mean more motion and more changes of direction
#  tak_mal_dat$vel => velocity; measure how fast a maximum is reached; is divived by the number of maxima to get
#     average velocity of stick-figures' body motion
#  tak_mal_dat$av_angle => is average angle of all direction vectors between successive maxima 
#     the higher this value the sharper the angles; the lower the blunter the angles

# static measure:
#   tak_mal_dat$mean_4angles is the mean (mean across all frames) of the sum of each frame's angles (frame 1, 2 etc.) between left upper arm and shoulder,
#        between upper right arm and shoulder, between right and left upper and lower arm
#        This measure is an estimate of the average static angularity of all body positions, which could
#        interfere with impressions based on motion cues

## PREPARING DATA

# testing for deviations from normal distribution

for(i in 2:10)
{
  print(i)
  print(colnames(tak_mal_dat)[i])
  print(shapiro.test(tak_mal_dat[,i]))
  qqnorm(tak_mal_dat[,i])
  
}

# items that do not come from a normally distributed population
# according to shapiro.test and qqplots are log-transformed

log_weich_hart <- log(tak_mal_dat$weich_hart +100)
log_vel <- log(tak_mal_dat$vel)

shapiro.test(log_vel)
shapiro.test(log_weich_hart)

hist(log_vel)
hist(log_weich_hart)

qqnorm(log_weich_hart)
qqnorm(log_vel)

tak_mal_dat <- cbind(tak_mal_dat,log_vel)
tak_mal_dat <- cbind(tak_mal_dat,log_weich_hart)

## EXTRA FUNCTIONS

#(1)
# function to provide correlation matrix of single data.frame
# if second argument is TRUE then it provides confidence intervals

get_corr_mat <- function(data_fr, conf_only = F, type = "pearson")
{
  corr_mat <- matrix(rep(NA,ncol(data_fr)), nrow = ncol(data_fr), ncol = ncol(data_fr), byrow = TRUE,
                     dimnames = list(names(data_fr),names(data_fr)))
  
  for (i in 1:ncol(data_fr))
  {
    for (u in 1:ncol(data_fr))
    {
      
      if (u <i) # if(1)
      {
        
        res <- cor.test(data_fr[[i]],data_fr[[u]], method = type)
        
        if (conf_only == F)
        {
          cor_coef <- as.character(round(res$estimate,2))
          if(res$p.value <= 0.05 && res$p.value > 0.01)
          {
            cor_coef <- paste(cor_coef,"*", sep="")
          }
          if(res$p.value <= 0.01 && res$p.value > 0.001)
          {
            cor_coef <- paste(cor_coef,"**", sep="")
          }  
          if(res$p.value <= 0.001)
          {
            cor_coef <- paste(cor_coef,"***", sep="")
          }  
        }
        else # if confidence intervals == TRUE
        {
          cor_coef <- paste("[",round(res$conf.int[1],2),",",round(res$conf.int[2],2),"]",sep="")
        } 
        corr_mat[i,u] <- cor_coef
      }# End if (1)
    }# End inner for loop
  }
  
  corr_mat
}# end of function

# (2)
# combines values from two equally sized matrices 

merge_matrices <- function(matrix1, matrix2)
{
  for (i in 1:ncol(matrix1))
    for (u in 1:ncol(matrix2))
    {
      if(!is.na(matrix1[i,u])){
        matrix1[i,u] <- paste(matrix1[i,u],matrix2[i,u],sep="")
      }
    }
  
  matrix1
}


			
			###########   Experiment I  ##############
#################### Intraclass Correlations and Correlation Matrices ##########

      ## TABLE 1 DATA

# calculating all intraclass correlations for subpackages of stimuli

library(irr)

# Participants only rated subpackages ( 15 out of 60) of the available stimuli,

# weich_hart -> soft_hard 
# rund_eckig -> rounded_angular
# zackig-fliessend -> jerky_fluent
# schnell_langsam -> slow_fast
# takete_maluma
# bouba_kiki.

# Hence, intraclass correlations are calculated for all these packages separately 
# analyzing 4 different datasets (denoted by Group1, Group2, Group3, Group3)

# loading datasets


Group1 <- read.table("ICC_PackA.txt", sep = "\t", header = T)
names(Group1)

Group2 <- read.table("ICC_PackB.txt", sep = "\t", header = T)
names(Group2)

Group3 <- read.table("ICC_PackC.txt", sep = "\t", header = T)
names(Group3)

Group4 <- read.table("ICC_PackD.txt", sep = "\t", header = T)
names(Group4)

# Because we use averages for further analyses, the unit for
# interclass correlation is also average; see Shrout & Fleiss (1979) 

# calculating ICC for items Group1

cols <- ncol(Group1)

group1_weich <- Group1[Group1$Bez.transponiert =="weich_hart",1:cols -1]
icc(group1_weich,  model="twoway", type="agreement", unit = "average")

group1_zack <- Group1[Group1$Bez.transponiert =="zackig_fliessend",1:cols -1]
icc(group1_zack, model="twoway", type="agreement", unit = "average")

group1_schnell <- Group1[Group1$Bez.transponiert =="schnell_langsam",1:cols -1]
icc(group1_schnell, model="twoway", type="agreement", unit = "average")

group1_rund<- Group1[Group1$Bez.transponiert =="rund_eckig",1:cols -1]
icc(group1_rund, model="twoway", type="agreement", unit = "average")

group1_tak <- Group1[Group1$Bez.transponiert =="takete_maluma",1:cols -1]
icc(group1_tak, model="twoway", type="agreement", unit = "average")

group1_bouba <- Group1[Group1$Bez.transponiert =="bouba_kiki",1:cols -1]
icc(group1_bouba, model="twoway", type="agreement", unit = "average")

# calculating ICC for items of Group2

cols <- ncol(Group2)

group2_weich <- Group2[Group2$Bez.transponiert =="weich_hart",1:cols - 1]
icc(group2_weich,  model="twoway", type="agreement", unit = "average")

group2_zack <- Group2[Group2$Bez.transponiert =="zackig_fliessend",1:cols - 1]
icc(group2_zack, model="twoway", type="agreement", unit = "average")

group2_schnell <- Group2[Group2$Bez.transponiert =="schnell_langsam",1:cols - 1]
icc(group2_schnell, model="twoway", type="agreement", unit = "average")

group2_rund<- Group2[Group2$Bez.transponiert =="rund_eckig",1:cols - 1]
icc(group2_rund, model="twoway", type="agreement", unit = "average")

group2_tak <- Group2[Group2$Bez.transponiert =="takete_maluma",1:cols - 1]
icc(group2_tak, model="twoway", type="agreement", unit = "average")

group2_bouba <- Group2[Group2$Bez.transponiert =="bouba_kiki",1:cols -1]
icc(group2_bouba, model="twoway", type="agreement", unit = "average")

# calculating ICC for items of Group3

cols <- ncol(Group3)
 
group3_weich <- Group3[Group3$Bez.transponiert =="weich_hart",1:cols - 1]
icc(group3_weich,  model="twoway", type="agreement", unit = "average")

group3_zack <- Group3[Group3$Bez.transponiert =="zackig_fliessend",1:cols - 1]
icc(group3_zack, model="twoway", type="agreement", unit = "average")

group3_schnell <- Group3[Group3$Bez.transponiert =="schnell_langsam",1:cols - 1]
icc(group3_schnell, model="twoway", type="agreement", unit = "average")

group3_rund<- Group3[Group3$Bez.transponiert =="rund_eckig",1:cols - 1]
icc(group3_rund, model="twoway", type="agreement", unit = "average")

group3_tak <- Group3[Group3$Bez.transponiert =="takete_maluma",1:cols - 1]
icc(group3_tak, model="twoway", type="agreement", unit = "average")

group3_bouba <- Group3[Group3$Bez.transponiert =="bouba_kiki",1:cols -1]
icc(group3_bouba, model="twoway", type="agreement", unit = "average")

# calculating ICC for items of Group4

cols <- ncol(Group4)

group4_weich <- Group4[Group4$Bez.transponiert =="weich_hart",1:cols - 1]
icc(group4_weich,  model="twoway", type="agreement", unit = "average")

group4_zack <- Group4[Group4$Bez.transponiert =="zackig_fliessend",1:cols - 1]
icc(group4_zack, model="twoway", type="agreement", unit = "average")

group4_schnell <- Group4[Group4$Bez.transponiert =="schnell_langsam",1:cols - 1]
icc(group4_schnell, model="twoway", type="agreement", unit = "average")

group4_rund<- Group4[Group4$Bez.transponiert =="rund_eckig",1:cols - 1]
icc(group4_rund, model="twoway", type="agreement", unit = "average")

group4_tak <- Group4[Group4$Bez.transponiert =="takete_maluma",1:cols - 1]
icc(group4_tak, model="twoway", type="agreement", unit = "average")

group4_bouba <- Group4[Group4$Bez.transponiert =="bouba_kiki",1:cols -1]
icc(group4_bouba, model="twoway", type="agreement", unit = "average")


      ## TABLE 2 DATA

# Pearson correlation analyses of items with bouba kiki and takete maluma

names(tak_mal_dat)
red_dat <- tak_mal_dat[,c("log_weich_hart","rund_eckig","zackig_fliessend","schnell_langsam","takete_maluma","bouba_kiki")]
# r's, 95% CI's and p as asterisk
cor_mat <- get_corr_mat(red_dat,F)
conf_mat <- get_corr_mat(red_dat,T)

## create table (Table 2) with essential information

table2 <- merge_matrices(cor_mat,conf_mat)
table2_red <- table2[1:6,1:4]
write.table(table2_red,file ="Res_VerbalDes_Takete.txt", sep = "\t")


      ## TABLE 3 DATA

# Pearson correlation analyses between items and and motion measures

red_dat <- tak_mal_dat[,c("log_weich_hart","rund_eckig","zackig_fliessend","schnell_langsam","maxima","log_vel","av_angle","mean_4angles")]
# r's, 95% CI's and p as asterisk
cor_mat2 <- get_corr_mat(red_dat)
conf_mat2 <- get_corr_mat(red_dat,T)

## create table with essential information

table3 <- merge_matrices(cor_mat2,conf_mat2)
table3_red <- table3[5:7,1:4]

write.table(table3_red,file ="Res_VerbalDes_MotionMeasures.txt", sep = "\t")

      ## TABLE 4 DATA

# Pearson correlation analyses between motion measures and takete maluma

red_dat <- tak_mal_dat[,c("maxima","log_vel","av_angle","mean_4angles","takete_maluma","bouba_kiki")]
# r's, 95% CI's and p as asterisk
cor_mat3 <- get_corr_mat(red_dat)
conf_mat3 <- get_corr_mat(red_dat,T)

## create table with essential information

table4 <- merge_matrices(cor_mat3,conf_mat3)
table4_red <- table4[4:5,1:3]

write.table(table4_red,file ="Res_TaketeMaluma_MotionMeasures.txt", sep = "\t")


				########   Experiment II  ##############
			########   analyses of forced choice data  ##############

## LOADING data.frame

forced_dat <- read.table("Forced_dat.txt",header = T, sep ="\t")
names(forced_dat)

# forced_dat contains data showing whether the answers
# of all 46 raters (forced_dat$Rater) 
# with regard to the classification of stimuli -> forced_dat$Tak_Mal_Stim; takete or maluma 
# are correct or wrong (forced_dat$Corr_1_Wrong_0; correct=1, wrong=0) 
# (according to our expectations).

## CALCULATING EXPERIMENT II RESULTS

# get correct answers (summing provides all 1's) per rater

sum_corr <- tapply(forced_dat$Corr_1_Wrong_0, forced_dat$Rater,sum) 

# provides histogram of correct answers given

hist(sum_corr)

# plus table for correct answers (output: first line answers correct; second line raters)

table(sum_corr) 
median(sum_corr)

## CORRECT ANSWERS OVERALL (i.e.,all ratings from all raters)

sample_size <- length(forced_dat$Corr_1_Wrong_0)
print (sample_size) # ratings overall
overall_correct <- sum(forced_dat$Corr_1_Wrong_0)
print (overall_correct) # all correct answers (i.e., 1 in vector Corr_1_Wrong_0)
print(percent_correct <- overall_correct/sample_size)

## binomial test; probability to get such a result 

overall_wrong <- sample_size - overall_correct
overall_binom <- binom.test(x = c(overall_correct,overall_wrong),n = sample_size, p =0.5)
overall_binom # returns probility of success


## ANALYSES FOR TAKETE ITEM ONLY

## subsetting data on the basis of takete item

forced_takete <- forced_dat[forced_dat$Tak_Mal_Stim == "Takete",3]

## Correct answers overall (i.e.,all ratings from all raters)

size_takete <- length(forced_takete)
takete_correct <- sum(forced_takete)
print(takete_correct)

## binomial test for takete only; probability to get such a result

takete_wrong <- size_takete - takete_correct
takete_binom <- binom.test(x = c(takete_correct,takete_wrong),n = size_takete, p =0.5)
takete_binom # returns probility of success


## ANALYSES FOR MALUMA ITEM ONLY

## subsetting data on the basis of maluma item

forced_maluma <- forced_dat[forced_dat$Tak_Mal_Stim == "Maluma",3]

## Correct answers overall (i.e.,all ratings from all raters)

size_maluma <- length(forced_maluma)
maluma_correct <- sum(forced_maluma)
maluma_correct

## binomial test for takete only; probability to get such a result 

maluma_wrong <- size_maluma - maluma_correct
maluma_binom <- binom.test(x = c(maluma_correct,maluma_wrong),n = size_maluma, p =0.5)
maluma_binom # returns probility of success

                       
