# Supplementary material for: Shaking Takete and Flowing Maluma. Non-Sense Words Are Associated with Motion Patterns
Source: PLoS One. 2016 Mar 3;11(3):e0150610. doi: 10.1371/journal.pone.0150610 (PMC4777495; doi:10.1371/journal.pone.0150610)
Supplement: S1 Dataset — (ZIP) [file pone.0150610.s001.zip › S1 Dataset/Takete_Maluma_Dat.txt]

Movie	takete_maluma	bouba_kiki	weich_hart	rund_eckig	zackig_fliessend	schnell_langsam	maxima	vel	av_angle	mean_4angles
1_HB	-41.39285714	15.07142857	36.2173913	23	-25.52173913	-46	39	47.18553347	148.2544084	311.9420296
10_KSM	-19.10714286	22.32142857	5.695652174	7.652173913	-9.304347826	-21.43478261	31	24.08015845	146.3577422	260.2109876
11_RM	-8.857142857	-11.07142857	8.652173913	13.69565217	21.08695652	17.52173913	30	16.62441732	141.7018566	322.456651
12_WS	10.53571429	-3.571428571	2.565217391	2.956521739	-10.7826087	11.95652174	29	10.27404415	119.9940394	292.1472047
13_DH	-12.82142857	0.142857143	24.91304348	17.30434783	-17.52173913	-19.34782609	30	19.32623933	140.609539	341.8177695
14_LD	-5.035714286	-16.28571429	35.69565217	13.86956522	-18.52173913	-1.347826087	33	20.47453024	142.7717972	257.1052281
15_RT	-14.14285714	7.071428571	4.086956522	6	-18.82608696	1.739130435	35	20.13200555	120.7660459	375.3314743
16_ED	-16.14285714	3.428571429	23	19.39130435	-25.2173913	-27.47826087	21	14.29900479	132.0060015	309.9787265
17_HG	23.64285714	-22.89285714	-28.47826087	-27.26086957	29.47826087	32.39130435	36	6.647143298	121.6114434	313.0339614
18_MK	18.96428571	-5.142857143	-22	0.782608696	3.956521739	23.04347826	33	11.17471651	119.8123862	376.533494
19_RC	-8.571428571	8.785714286	14.7826087	26.69565217	-8.217391304	-0.826086957	23	12.15286984	111.4995318	293.5123399
2_HOG	-12.37037037	-12.85185185	-16.70833333	-0.083333333	5.916666667	-6.75	34	20.67470656	133.1041404	334.5109061
20_MM	30.85714286	-22.75	-31.26086957	-29.73913043	34.91304348	7.739130435	24	16.94492886	132.5269359	272.6593712
21_KB	-5.821428571	-2.607142857	-5.086956522	5.826086957	3.217391304	8	32	18.51464344	124.78883	278.7437551
22_BH	22.42857143	-24.21428571	-15.7826087	-6.086956522	22.08695652	30.08695652	30	10.10243493	135.9143289	219.9678257
23_WD	8.5	-13.10714286	-1.304347826	5.652173913	-4.130434783	3.956521739	21	18.16281077	124.3955053	214.6426864
24_RM	-29.62962963	25.7037037	60.54166667	36.54166667	-36.66666667	-57.875	34	42.30825075	145.1167512	296.4664247
25_GD	-14.55555556	3.851851852	7.333333333	14.04166667	-9.75	-22.875	28	20.71003362	122.3411922	314.4965842
26_WH	0.074074074	-2.37037037	-1.416666667	18.91666667	-11.58333333	-0.916666667	26	9.798268149	129.058046	177.5015649
27_PY	11.74074074	-36.2962963	-34.25	-19.04166667	18.33333333	28.33333333	26	14.32838421	121.62682	227.5097791
28_HE	26.62962963	-16.37037037	-21	-6.833333333	7.875	27.75	24	14.78877173	114.1724529	346.0868644
29_LM	-0.814814815	-5.777777778	-16.79166667	-9.958333333	13.20833333	31.625	36	5.269123985	128.1105554	206.7417182
3_FI	3.409090909	-14.63636364	-1.666666667	-7.047619048	12.0952381	-0.095238095	17	28.09177426	119.8414234	339.8375421
30_WBE	9.259259259	-6.148148148	-29.54166667	-3.083333333	-12.33333333	11.83333333	33	12.76675474	130.2726749	275.6806105
31_PJ	15.59259259	-25.2962963	-25.33333333	-27.66666667	31.75	16.625	22	20.48368728	122.9423632	213.1115616
32_BK	-5.074074074	4.222222222	-4.583333333	-6.125	7.833333333	-4.666666667	24	16.45832852	105.770052	308.2588886
33_BU	-31.51851852	13.25925926	53.08333333	42.79166667	-47.33333333	-45.125	22	43.94858666	138.576472	321.0159881
34_BT	-19.25925926	8.814814815	-0.208333333	-0.083333333	-2.041666667	3.375	19	13.62903098	131.0176412	366.3710557
35_NG	8.259259259	-2.777777778	-4.041666667	13.125	5.041666667	30.25	27	21.5799929	153.7859402	387.7467915
36_OF	-7.777777778	-3.074074074	12.20833333	15.79166667	-1.291666667	-11.5	34	29.03448243	136.3772519	356.2845918
37_TB	2.962962963	15.40740741	4.25	15.5	-11.75	1.666666667	30	16.67230004	133.4488754	305.1495143
38_KM	-28.95454545	21.45454545	36.57142857	42.9047619	-55.85714286	-38.23809524	38	28.97644604	149.2543163	283.4228589
39_VR	17.63636364	-16.90909091	-30.04761905	-16.33333333	32.38095238	41.61904762	24	16.78623081	141.0554228	355.3249866
4_GM	-0.954545455	-7.136363636	-13.23809524	-15.61904762	4.857142857	24.61904762	30	12.104057	134.8383501	318.0462006
40_GR	-19.68181818	15.18181818	40.76190476	44.19047619	-37.95238095	-1.285714286	38	25.11627214	157.2275982	381.2307463
41_DD	-14.90909091	17.36363636	28.42857143	15.57142857	-9.523809524	-20.80952381	30	29.3602078	144.2091805	289.8260762
42_ST	23.95454545	-22.5	-27	-19.95238095	35.14285714	48.85714286	21	15.71461835	117.7008803	236.6557092
43_WJ	-29.68181818	-3.954545455	27.66666667	5.714285714	-19.9047619	-21.0952381	19	13.89593579	140.6482588	323.5036583
44_BF	19	1.5	-23.61904762	-10.38095238	15.33333333	48.38095238	30	7.222510748	121.7405697	333.5486722
45_BW	-12.95454545	-5.363636364	15.95238095	21.52380952	-16.14285714	2.857142857	30	47.0054357	145.9608287	342.2922683
46_SA	-26.45454545	11.27272727	31.76190476	21.47619048	-30.95238095	-40.19047619	36	29.36925121	143.2126352	332.1307954
47_PF	10.13636364	-8.181818182	8.047619048	-7.142857143	10.42857143	-9.761904762	25	19.59583198	118.9498955	278.6763315
48_HG	9.363636364	-11.77272727	-13.38095238	-7.047619048	11.42857143	18.38095238	22	35.14030423	132.0148917	305.536972
49_ZW	-4.454545455	7.318181818	-16.95238095	-0.333333333	16.80952381	38.95238095	26	20.11983254	132.6898781	249.3380598
5_AK	-26.95454545	17.77272727	36.75	35.55	-34.2	-22	35	44.52995269	141.656448	325.8549729
50_LJM	16.18181818	-8.909090909	-11.47619048	-9.428571429	25.38095238	21.80952381	25	21.80564484	136.8203489	373.8464818
51_BD	-32.13636364	31.72727273	48.5	34.15	-25.2	-30.45	29	23.61967712	145.6447561	350.1952781
52_SE	13.5	-9.090909091	-23.25	-2.5	14.05	12.35	18	19.28561888	119.8026773	335.2885238
53_OHE	1.409090909	-18.09090909	10.95	8.1	-2.1	18.85	19	24.89229511	138.9999922	336.4251445
54_FD	-4.590909091	17.72727273	30.05	18.6	-14.2	3.35	31	29.45447703	135.5918955	275.0597322
55_BW	1.090909091	6.136363636	-6.55	9.75	-5.75	19.9	25	21.819388	133.4498599	397.4106951
56_SJ	5.909090909	9.318181818	-16.7	-7.8	8.7	-11.75	23	25.53821956	122.0792395	328.508457
57_eVJ	-2.909090909	2.636363636	5.9	17.45	-16	15.35	42	8.013442234	133.1367825	293.8796083
58_SA	-16.77272727	2.545454545	19.9	13.2	-5.65	-30	40	34.47336671	150.3118808	299.1650489
59_AR	5.454545455	-4.909090909	-20	-17.05	2.9	20.75	24	15.29888825	135.1383956	350.1504388
6_FE	3.227272727	-3.409090909	0.75	-6.9	3.6	9.7	26	20.76691637	129.4330446	273.4562314
60_GN	36.04545455	-7.727272727	-28.25	-13.5	24.5	52.65	14	18.70448298	139.9695111	328.1172028
7_HB	-8.045454545	-1.909090909	20.15	33.2	-11.2	-28.05	27	60.72689393	150.5960806	350.7976456
8_VM	21.18181818	-8.272727273	-18.95	11.95	-4.65	25.1	22	11.18613096	132.1823181	357.5666727
9_VK	-3.818181818	-14.59090909	5.8	6.95	1.1	12.2	30	15.06164393	127.2678513	225.1895501
